# Supplementary material for: Nursing and midwifery students’ attitudes towards addressing patient sexual health in their future profession: Polish adaptation and validation of the students’ attitudes towards addressing sexual health extended questionnaire (SA-SH-Ext)
Source: PLoS One. 2024 Jun 21;19(6):e0300515. doi: 10.1371/journal.pone.0300515 (PMC11192396; doi:10.1371/journal.pone.0300515)
Supplement: S1 Dataset — (XLS) [file pone.0300515.s001.xls]

## Sheet: Dane do zassania
Zmn1	number	gender	age	study_year	sexual_orientation	religious	SA-SH1	SA-SH2	SA-SH3	SA-SH4	SA-SH5	SA-SH6	SA-SH7	SA-SH8	SA-SH9	SA-SH10	SA-SH11	SA-SH12	SA-SH13	SA-SH14	SA-SH15	SA-SH16	SA-SH17	SA-SH18	SA-SH19	SA-SH20	SA-SH21	SA-SH22	SA-SH23	SA-SH24	SA-SH25	SA-SH26	SA-SH27	Present feelings of comfortableness	Future working environment	Fear of negative influence on future patient relations	Educational needs - Awareness of the knowledge gap	Educational needs - Awareness of needs and competence	All	Proffesion
Grupa 1	1	female	19	1st	Heterosexual	Others	4	4	3	4	3	3	3	3	4	4	4	3	3	3	2	2	3	3	3	3	3	3	4	4	4	3	3	3.5	2.6	3	3.5	3.66667	3.25926	nurce
Grupa 1	2	female	20	1st	Heterosexual	Orthodox	4	3	3	3	3	3	3	3	3	3	3	3	3	2	2	2	4	4	3	4	4	3	4	4	3	3	3	3.08333	2.6	3.66667	3.5	3.33333	3.14815	nurce
Grupa 1	3	female	20	1st	Heterosexual	Others	4	3	3	3	3	3	3	4	4	4	4	2	4	2	2	2	3	5	4	4	4	4	4	5	5	3	4	3.33333	2.6	4	4.5	4	3.51852	nurce
Grupa 1	4	female	20	1st	Heterosexual	Catholic	4	4	4	4	4	4	4	4	4	4	4	4	2	2	2	2	2	2	4	2	2	3	4	4	4	4	4	4	2	2.33333	4	4	3.37037	nurce
Grupa 1	5	female	20	1st	Heterosexual	Catholic	3	3	3	3	3	3	3	3	3	3	5	5	5	5	3	3	3	5	3	5	5	4	5	5	4	3	3	3.33333	3.8	4.66667	4	4	3.74074	nurce
Grupa 1	6	female	20	1st	Heterosexual	Catholic	3	3	3	3	3	3	3	3	3	3	3	3	4	4	3	3	3	5	5	4	4	4	3	3	3	4	3	3	3.4	4	3	3.33333	3.37037	nurce
Grupa 1	7	female	20	1st	Heterosexual	Catholic	4	3	3	3	3	3	3	3	3	3	3	3	4	4	2	4	4	4	3	3	3	4	2	4	4	2	4	3.08333	3.6	3.33333	4	2.66667	3.25926	nurce
Grupa 1	8	female	19	1st	Heterosexual	Others	1	1	1	1	1	1	1	1	1	1	1	1	1	2	4	4	2	3	1	4	1	3	1	1	1	1	5	1	2.6	2.66667	3	1	1.7037	nurce
Grupa 1	9	male	20	1st	Heterosexual	Catholic	2	2	2	3	3	3	3	2	3	2	2	3	2	1	1	1	2	5	1	1	1	1	3	1	1	1	4	2.5	1.4	1	2.5	1.66667	2.07407	nurce
Grupa 1	10	male	19	1st	Heterosexual	Catholic	3	3	3	3	3	3	3	4	4	5	4	4	2	2	2	2	2	2	4	2	2	1	5	5	4	3	3	3.5	2	1.66667	4	4	3.07407	nurce
Grupa 1	11	female	19	1st	Heterosexual	Others	3	3	4	4	4	4	4	3	4	4	5	5	3	3	3	3	2	5	4	4	4	4	4	5	4	3	5	3.91667	2.8	4	5	3.66667	3.81481	nurce
Grupa 1	12	male	22	1st	Heterosexual	Catholic	3	3	3	3	3	5	4	2	3	1	5	5	2	3	3	4	4	3	3	3	3	3	3	2	2	3	4	3.33333	3.2	3	3	2.66667	3.14815	nurce
Grupa 1	13	male	21	1st	Heterosexual	Orthodox	2	3	4	5	3	3	3	3	3	3	5	4	2	2	2	2	1	5	5	2	2	5	1	3	1	2	3	3.41667	1.8	3	3	1.33333	2.92593	nurce
Grupa 1	14	female	21	1st	Heterosexual	Catholic	3	3	3	3	2	3	3	2	3	3	3	3	4	4	4	4	4	4	2	4	4	3	2	4	4	3	4	2.83333	4	3.66667	4	3	3.25926	nurce
Grupa 1	15	female	19	1st	Heterosexual	Catholic	3	4	5	3	4	4	3	2	2	4	5	4	3	3	2	2	4	3	2	3	4	4	4	5	3	1	5	3.58333	2.8	3.66667	5	2.66667	3.37037	nurce
Grupa 1	16	female	20	1st	Heterosexual	Catholic	3	3	3	4	4	4	4	3	2	4	4	2	4	4	3	3	2	2	3	3	4	3	3	4	2	2	5	3.33333	3.2	3.33333	4.5	2.33333	3.22222	nurce
Grupa 1	17	female	20	1st	Heterosexual	Catholic	4	3	5	5	4	4	4	2	2	4	5	3	2	3	2	3	3	4	4	2	5	4	2	5	4	2	5	3.75	2.6	3.66667	5	2.66667	3.51852	nurce
Grupa 1	18	female	18	1st	Heterosexual	Catholic	3	4	4	4	4	4	3	2	2	3	5	3	2	3	2	2	3	4	4	2	4	4	3	5	4	2	5	3.41667	2.4	3.33333	5	3	3.33333	nurce
Grupa 1	19	female	19	1st	Heterosexual	Catholic	3	2	2	3	2	2	3	2	2	3	3	2	2	2	1	1	4	4	4	5	3	3	1	4	4	2	5	2.41667	2	3.66667	4.5	2.33333	2.74074	nurce
Grupa 1	20	female	20	1st	Heterosexual	Others	3	4	4	3	4	4	3	3	3	3	5	3	5	3	2	2	4	5	3	3	3	4	1	5	3	2	5	3.5	3.2	3.33333	5	2	3.40741	nurce
Grupa 1	21	female	19	1st	Heterosexual	Catholic	4	4	4	4	3	3	3	3	4	3	3	3	3	3	2	2	2	3	4	3	2	3	2	4	4	2	5	3.41667	2.4	2.66667	4.5	2.66667	3.14815	nurce
Grupa 1	22	female	19	1st	Heterosexual	Catholic	3	4	4	4	4	3	3	3	4	3	3	3	3	3	2	2	2	3	3	3	2	2	2	5	3	1	5	3.41667	2.4	2.33333	5	2	3.03704	nurce
Grupa 1	23	female	20	1st	Heterosexual	Catholic	3	3	3	3	4	4	4	4	4	4	4	2	2	3	3	5	2	2	3	2	2	3	2	4	3	4	3	3.5	3	2.33333	3.5	3	3.14815	nurce
Grupa 1	24	female	22	1st	Bisexual	Catholic	3	3	4	5	5	5	5	4	3	5	5	3	4	4	2	3	3	4	3	4	2	5	1	5	4	3	4	4.16667	3.2	3.66667	4.5	2.66667	3.74074	nurce
Grupa 1	25	female	22	4th	Heterosexual	Catholic	4	4	4	3	4	4	4	3	4	4	4	4	3	3	3	2	4	4	3	4	4	4	3	4	3	3	3	3.83333	3	4	3.5	3	3.55556	nurce
Grupa 1	26	female	23	4th	Heterosexual	Catholic	3	3	2	3	3	2	2	2	2	2	2	2	2	1	2	2	2	5	3	3	4	3	2	4	3	1	4	2.33333	1.8	3.33333	4	2	2.55556	nurce
Grupa 1	27	female	23	4th	Heterosexual	Catholic	3	3	4	4	4	4	3	3	3	4	4	3	3	3	2	2	3	2	2	2	1	2	1	5	3	2	4	3.5	2.6	1.66667	4.5	2	2.92593	nurce
Grupa 1	28	female	27	4th	Heterosexual	Catholic	4	4	4	5	3	4	2	3	5	4	2	4	1	4	1	1	2	5	2	4	4	3	2	5	4	2	5	3.66667	1.8	3.66667	5	2.66667	3.2963	nurce
Grupa 1	29	female	23	4th	Heterosexual	Catholic	4	4	4	4	4	4	2	2	4	3	3	1	3	3	2	2	2	3	3	3	2	3	2	5	2	2	5	3.25	2.4	2.66667	5	2	3	nurce
Grupa 1	30	female	22	4th	Heterosexual	Catholic	3	3	3	2	4	4	3	2	1	4	4	1	2	4	2	1	2	2	2	4	4	4	1	4	3	2	5	2.83333	2.2	4	4.5	2	2.81481	nurce
Grupa 1	31	female	23	4th	Heterosexual	Catholic	3	3	3	4	4	4	2	2	4	3	2	2	2	3	2	2	2	2	2	2	3	2	2	2	2	2	4	3	2.2	2.33333	3	2	2.59259	nurce
Grupa 1	32	female	23	4th	Heterosexual	Catholic	4	2	4	4	3	3	5	5	5	5	5	5	5	4	2	2	4	5	2	2	2	1	1	5	4	2	5	4.16667	3.4	1.66667	5	2.33333	3.55556	nurce
Grupa 1	33	male	26	4th	Heterosexual	Catholic	4	3	3	3	3	3	4	4	4	3	3	3	4	4	2	2	4	2	2	2	2	2	2	4	4	2	4	3.33333	3.2	2	4	2.66667	3.03704	nurce
Grupa 1	34	female	23	4th	Heterosexual	Catholic	3	2	3	3	3	3	3	2	3	2	2	2	4	2	2	2	3	3	2	4	2	3	2	4	3	2	5	2.58333	2.6	3	4.5	2.33333	2.74074	nurce
Grupa 1	35	female	23	4th	Heterosexual	Catholic	3	3	3	3	3	3	3	3	3	3	3	3	3	2	2	2	2	2	3	4	3	4	2	4	3	3	4	3	2.2	3.66667	4	2.66667	2.92593	nurce
Grupa 1	36	female	22	4th	Heterosexual	Catholic	2	2	2	3	1	2	2	2	3	2	2	2	3	3	2	2	3	2	2	2	2	2	3	4	2	2	4	2.08333	2.6	2	4	2.33333	2.33333	nurce
Grupa 1	37	female	23	4th	Heterosexual	Catholic	3	3	3	2	2	2	2	2	3	4	4	3	3	4	2	3	4	5	3	5	4	3	3	5	4	3	4	2.75	3.2	4	4.5	3.33333	3.25926	nurce
Grupa 1	38	male	23	4th	Heterosexual	Others	4	3	4	3	2	3	2	3	3	2	4	4	3	4	2	2	2	3	2	3	3	3	4	4	3	3	4	3.08333	2.6	3	4	3.33333	3.03704	nurce
Grupa 1	39	female	23	4th	Heterosexual	Catholic	3	2	2	2	2	2	2	2	2	2	2	3	3	3	4	2	2	5	2	3	3	3	3	3	3	3	4	2.16667	2.8	3	3.5	3	2.66667	nurce
Grupa 1	40	female	23	4th	Heterosexual	Others	1	1	1	2	3	3	3	3	3	3	3	3	3	4	2	1	2	5	4	2	2	2	3	4	4	3	4	2.41667	2.4	2	4	3.33333	2.74074	nurce
Grupa 1	41	female	23	4th	Heterosexual	Orthodox	4	3	4	5	3	3	3	5	5	5	5	4	5	4	2	2	4	2	3	4	1	1	2	5	5	3	5	4.08333	3.4	2	5	3.33333	3.59259	nurce
Grupa 1	42	female	22	4th	Heterosexual	Catholic	3	3	4	4	4	4	3	3	4	4	4	3	3	2	2	3	3	3	3	2	4	3	2	4	2	2	4	3.58333	2.6	3	4	2	3.14815	nurce
Grupa 1	43	female	24	4th	Heterosexual	Catholic	3	3	3	3	1	4	3	1	3	3	4	1	1	1	1	1	1	5	4	2	2	2	2	2	4	1	5	2.66667	1	2	3.5	2.33333	2.44444	nurce
Grupa 1	44	female	23	4th	Heterosexual	Catholic	2	2	3	3	3	2	3	2	2	3	2	2	3	2	2	1	3	5	3	2	3	3	2	4	2	2	4	2.41667	2.2	2.66667	4	2	2.59259	nurce
Grupa 1	45	female	23	4th	Heterosexual	Others	3	2	3	3	3	3	4	4	4	4	3	4	5	1	1	1	2	5	5	2	2	1	1	3	5	3	5	3.33333	2	1.66667	4	3	3.03704	nurce
Grupa 1	46	female	23	4th	Bisexual	Others	4	4	4	3	3	4	2	3	4	2	5	3	4	3	1	1	3	5	2	5	3	3	2	5	3	2	5	3.41667	2.4	3.66667	5	2.33333	3.25926	nurce
Grupa 1	47	female	23	4th	Heterosexual	Catholic	3	3	3	3	3	3	3	3	3	3	1	3	1	5	3	3	3	3	2	4	3	3	2	3	3	2	4	2.83333	3	3.33333	3.5	2.33333	2.88889	nurce
Grupa 1	48	male	25	4th	Heterosexual	Catholic	3	3	4	4	3	4	3	3	3	4	4	3	4	3	2	2	3	3	3	4	4	4	2	4	4	3	4	3.41667	2.8	4	4	3	3.33333	nurce
Grupa 1	49	female	22	4th	Heterosexual	Catholic	2	2	2	2	2	2	2	2	2	2	2	2	2	2	2	2	2	2	2	2	2	2	3	3	3	3	3	2	2	2	3	3	2.18519	nurce
Grupa 1	50	male	24	4th	Homosexual	Catholic	4	3	4	4	3	4	3	3	5	5	5	4	5	4	2	2	4	4	3	3	4	5	1	4	4	3	4	3.91667	3.4	4	4	2.66667	3.66667	nurce
Grupa 1	51	female	23	4th	Heterosexual	Catholic	2	2	2	2	2	2	2	2	2	3	2	2	2	3	2	2	2	5	3	1	2	2	2	5	3	2	5	2.08333	2.2	1.66667	5	2.33333	2.44444	nurce
Grupa 1	52	female	25	4th	Heterosexual	Orthodox	4	3	4	4	2	3	2	2	4	4	4	4	3	4	2	2	2	2	2	2	2	2	2	3	3	3	4	3.33333	2.6	2	3.5	2.66667	2.88889	nurce
Grupa 1	53	female	23	4th	Heterosexual	Catholic	3	4	3	3	3	3	3	3	3	3	4	3	3	4	2	2	3	4	2	4	3	3	2	4	4	3	4	3.16667	2.8	3.33333	4	3	3.14815	nurce
Grupa 1	54	female	23	4th	Heterosexual	Catholic	4	3	3	4	3	4	3	3	2	5	4	3	3	3	1	2	2	2	2	2	2	3	3	5	3	3	5	3.41667	2.2	2.33333	5	3	3.03704	nurce
Grupa 1	55	female	28	4th	Heterosexual	Others	3	3	4	4	3	4	3	2	4	3	4	3	4	4	3	2	2	3	2	2	2	2	2	5	2	2	5	3.33333	3	2	5	2	3.03704	nurce
Grupa 1	56	female	23	4th	Heterosexual	Catholic	3	3	3	3	3	3	3	3	3	3	3	3	5	5	3	3	2	3	3	2	4	3	2	4	4	4	3	3	3.6	3	3.5	3.33333	3.18519	nurce
Grupa 1	57	female	23	4th	Heterosexual	Catholic	3	4	4	3	4	4	4	4	3	4	4	4	4	3	2	2	3	4	4	2	4	4	2	4	3	3	4	3.75	2.8	3.33333	4	2.66667	3.44444	nurce
Grupa 1	58	female	25	4th	Heterosexual	Catholic	3	3	3	2	2	2	2	2	2	3	3	3	2	2	1	2	4	2	3	2	2	3	4	4	4	2	4	2.5	2.2	2.33333	4	3.33333	2.62963	nurce
Grupa 1	59	female	23	4th	Heterosexual	Catholic	4	4	4	4	4	4	4	4	3	4	4	3	3	4	3	3	3	2	3	4	3	3	2	4	2	2	4	3.83333	3.2	3.33333	4	2	3.37037	nurce
Grupa 1	60	female	25	4th	Heterosexual	Catholic	4	3	4	3	4	3	3	2	3	3	3	3	4	3	3	3	4	5	2	4	4	3	3	5	3	3	3	3.16667	3.4	3.66667	4	3	3.33333	nurce
Grupa 1	61	female	23	master	Heterosexual	Catholic	3	3	3	3	4	4	4	4	3	3	4	4	4	4	4	3	3	4	2	4	4	3	3	4	3	3	3	3.5	3.6	3.66667	3.5	3	3.44444	nurce
Grupa 1	62	female	24	master	Heterosexual	Catholic	3	3	4	4	4	4	2	2	3	4	4	3	3	3	2	2	2	5	3	3	3	3	2	4	2	2	4	3.33333	2.4	3	4	2	3.07407	nurce
Grupa 1	63	female	24	master	Heterosexual	Catholic	3	2	2	2	4	4	4	3	3	3	4	2	3	4	1	2	2	3	2	4	2	4	1	4	1	2	4	3	2.4	3.33333	4	1.33333	2.77778	nurce
Grupa 1	64	female	26	master	Heterosexual	Catholic	3	2	2	2	2	2	2	2	2	2	2	2	2	3	5	5	4	4	3	4	4	3	2	4	3	2	4	2.08333	3.8	3.66667	4	2.33333	2.85185	nurce
Grupa 1	65	female	24	master	Heterosexual	Catholic	2	2	3	3	2	2	2	2	3	3	3	2	2	2	1	2	3	3	3	3	3	3	1	4	3	3	4	2.41667	2	3	4	2.33333	2.55556	nurce
Grupa 1	66	female	25	master	Heterosexual	Others	2	2	2	2	2	2	2	2	2	2	2	2	2	2	2	2	2	2	3	3	3	3	2	4	2	2	4	2	2	3	4	2	2.2963	nurce
Grupa 1	67	female	25	master	Heterosexual	Orthodox	2	2	2	2	2	2	2	2	2	2	2	3	3	2	2	2	2	2	1	2	2	3	2	3	3	2	3	2.08333	2.2	2.33333	3	2.33333	2.18519	nurce
Grupa 1	68	female	24	master	Heterosexual	Catholic	3	1	1	1	1	1	1	1	1	1	1	1	1	2	2	1	1	2	3	4	4	4	2	5	3	2	5	1.16667	1.4	4	5	2.33333	2.03704	nurce
Grupa 1	69	female	24	master	Heterosexual	Catholic	3	3	3	3	3	3	3	3	3	3	3	3	3	2	2	2	3	4	2	4	3	2	3	4	3	3	4	3	2.4	3	4	3	2.96296	nurce
Grupa 1	70	female	24	master	Heterosexual	Orthodox	3	2	3	3	2	3	2	2	2	3	4	3	3	4	3	3	4	3	2	3	3	4	2	5	3	2	4	2.66667	3.4	3.33333	4.5	2.33333	2.96296	nurce
Grupa 1	71	female	24	master	Heterosexual	Catholic	3	2	3	4	3	3	2	2	3	3	3	3	3	4	2	2	3	2	2	4	3	3	3	3	4	3	4	2.83333	2.8	3.33333	3.5	3.33333	2.92593	nurce
Grupa 1	72	female	26	master	Heterosexual	Orthodox	3	2	3	3	2	2	2	3	1	1	1	2	3	1	1	2	2	3	4	1	1	3	2	2	3	2	3	2.08333	1.8	1.66667	2.5	2.33333	2.14815	nurce
Grupa 1	73	female	23	master	Heterosexual	Catholic	2	2	2	2	2	2	3	3	3	3	2	2	3	3	1	2	3	3	1	2	2	3	4	4	3	3	3	2.33333	2.4	2.33333	3.5	3.33333	2.51852	nurce
Grupa 1	74	female	25	master	Heterosexual	Catholic	2	1	2	2	2	2	1	2	2	2	2	1	3	2	2	2	2	2	1	2	2	2	2	4	1	1	4	1.75	2.2	2	4	1.33333	1.96296	nurce
Grupa 1	75	female	26	master	Heterosexual	Catholic	3	3	3	3	2	3	3	2	3	3	3	3	4	3	3	2	2	2	2	2	2	2	3	4	2	3	3	2.83333	2.8	2	3.5	2.66667	2.7037	nurce
Grupa 1	76	female	25	master	Heterosexual	Catholic	1	1	2	2	3	3	2	2	2	2	2	2	5	2	2	2	1	3	2	1	1	2	4	4	2	2	4	2	2.4	1.33333	4	2.66667	2.25926	nurce
Grupa 1	77	female	24	master	Heterosexual	Orthodox	2	2	2	2	2	2	2	2	2	2	2	2	2	2	1	1	1	5	1	2	2	1	1	3	1	1	3	2	1.4	1.66667	3	1	1.88889	nurce
Grupa 1	78	female	24	master	Heterosexual	Catholic	2	2	2	2	2	2	2	2	2	2	2	2	3	2	2	2	2	5	2	2	2	2	2	4	2	2	4	2	2.2	2	4	2	2.2963	nurce
Grupa 1	79	female	25	master	Heterosexual	Catholic	2	2	2	2	2	2	2	2	2	2	2	2	3	3	1	1	2	3	2	2	2	2	4	5	4	4	5	2	2	2	5	4	2.48148	nurce
Grupa 1	80	female	24	master	Heterosexual	Catholic	4	4	4	4	4	4	3	3	3	4	4	3	3	4	2	2	2	2	2	4	4	3	2	4	3	4	4	3.66667	2.6	3.66667	4	3	3.2963	nurce
Grupa 1	81	female	23	master	Heterosexual	Catholic	3	4	4	5	3	4	3	5	5	5	5	4	5	5	3	3	5	3	4	5	5	5	1	4	5	3	3	4.16667	4.2	5	3.5	3	4.03704	nurce
Grupa 1	82	female	23	master	Heterosexual	Catholic	3	4	4	5	3	4	3	5	5	5	5	4	5	5	3	3	5	3	4	5	5	5	1	4	5	3	3	4.16667	4.2	5	3.5	3	4.03704	nurce
Grupa 1	83	female	24	master	Heterosexual	Catholic	3	3	3	3	3	3	3	3	3	3	2	2	1	1	1	1	1	5	1	1	1	1	1	5	1	3	5	2.83333	1	1	5	1.66667	2.33333	nurce
Grupa 1	84	male	25	master	Heterosexual	Catholic	5	5	2	2	3	3	3	3	2	4	4	3	3	4	2	2	2	3	3	2	3	4	5	3	3	3	4	3.25	2.6	3	3.5	3.66667	3.14815	nurce
Grupa 1	85	female	23	master	Heterosexual	Orthodox	4	4	4	4	4	4	3	4	4	3	4	3	3	4	2	2	4	5	3	3	3	2	2	5	3	3	4	3.75	3	2.66667	4.5	2.66667	3.44444	nurce
Grupa 1	86	female	23	master	Heterosexual	Orthodox	3	3	3	1	3	3	1	1	4	1	1	5	1	1	5	5	1	4	3	2	2	5	3	3	3	2	3	2.41667	2.6	3	3	2.66667	2.66667	nurce
Grupa 1	87	female	24	master	Heterosexual	Catholic	3	3	4	4	2	3	2	2	2	4	4	4	4	4	3	3	4	4	1	2	3	3	1	5	3	4	4	3.08333	3.6	2.66667	4.5	2.66667	3.14815	nurce
Grupa 1	88	female	23	master	Heterosexual	Orthodox	2	3	3	3	3	3	2	3	3	4	4	3	3	4	2	2	2	2	2	4	4	4	3	4	3	4	3	3	2.6	4	3.5	3.33333	3.03704	nurce
Grupa 1	89	female	24	master	Heterosexual	Catholic	4	4	4	4	4	4	3	4	4	3	4	3	3	4	2	2	4	5	3	3	3	2	2	5	3	4	4	3.75	3	2.66667	4.5	3	3.48148	nurce
Grupa 1	90	female	25	master	Heterosexual	Catholic	3	3	3	3	3	3	3	3	3	3	3	3	4	3	3	3	3	3	3	3	3	3	3	3	2	2	4	3	3.2	3	3.5	2.33333	3	nurce
Grupa 1	91	female	21	3rd	Heterosexual	Catholic	3	2	3	3	3	3	3	3	3	3	3	3	4	3	2	2	3	2	2	3	3	3	2	3	4	2	3	2.91667	2.8	3	3	2.66667	2.81481	nurce
Grupa 1	92	female	22	3rd	Heterosexual	Catholic	3	2	3	2	2	2	2	1	2	2	1	2	3	1	4	4	5	2	1	2	4	4	3	4	4	2	4	2	3.4	3.33333	4	3	2.62963	nurce
Grupa 1	93	female	21	3rd	Heterosexual	Others	4	3	4	3	3	3	3	3	2	2	4	3	5	4	2	2	2	5	3	3	3	3	1	5	4	2	4	3.08333	3	3	4.5	2.33333	3.14815	nurce
Grupa 1	94	female	24	3rd	Heterosexual	Catholic	3	3	3	3	3	3	3	2	3	3	3	3	3	2	2	2	2	3	3	2	2	2	2	3	3	3	3	2.91667	2.2	2	3	2.66667	2.66667	nurce
Grupa 1	95	female	21	3rd	Heterosexual	Orthodox	3	3	3	3	3	3	3	2	3	3	2	2	1	4	1	1	2	5	1	1	2	1	1	4	1	1	4	2.75	1.8	1.33333	4	1	2.33333	nurce
Grupa 1	96	male	22	3rd	Heterosexual	Catholic	5	5	5	5	5	4	4	3	2	5	5	5	5	4	1	1	3	3	1	4	2	2	2	5	4	3	3	4.41667	2.8	2.66667	4	3	3.55556	nurce
Grupa 1	97	female	22	3rd	Heterosexual	Catholic	3	3	3	2	2	2	2	2	2	2	2	2	1	2	2	1	1	5	2	4	4	2	1	5	3	1	5	2.25	1.4	3.33333	5	1.66667	2.44444	nurce
Grupa 1	98	female	22	3rd	Heterosexual	Catholic	3	3	4	4	3	3	3	3	4	4	4	3	4	4	2	2	2	2	2	2	2	3	3	4	3	2	4	3.41667	2.8	2.33333	4	2.66667	3.03704	nurce
Grupa 1	99	female	22	3rd	Heterosexual	Catholic	3	4	2	3	2	2	3	3	3	4	5	2	3	2	2	2	2	2	2	4	3	3	2	3	3	3	3	3	2.2	3.33333	3	2.66667	2.77778	nurce
Grupa 1	100	female	21	3rd	Bisexual	Catholic	4	4	4	3	4	4	3	3	4	4	5	3	4	4	1	1	2	3	3	4	3	3	2	5	3	2	4	3.75	2.4	3.33333	4.5	2.33333	3.2963	nurce
Grupa 1	101	female	29	3rd	Heterosexual	Catholic	2	2	2	2	2	2	2	2	2	2	2	2	4	4	2	2	2	2	3	3	3	2	2	4	2	3	4	2	2.8	2.66667	4	2.33333	2.44444	nurce
Grupa 1	102	female	22	3rd	Heterosexual	Catholic	3	3	3	3	3	3	3	3	3	2	2	3	1	2	2	2	2	2	3	3	3	3	3	3	3	3	3	2.83333	1.8	3	3	3	2.66667	nurce
Grupa 1	103	female	21	3rd	Heterosexual	Catholic	3	3	3	3	2	3	2	3	2	3	2	3	3	3	3	2	1	2	3	3	3	4	3	3	3	4	1	2.66667	2.4	3.33333	2	3.33333	2.7037	nurce
Grupa 1	104	female	23	3rd	Heterosexual	Catholic	3	3	3	3	3	3	3	3	3	3	3	3	2	3	2	2	2	3	3	2	3	3	2	4	3	3	3	3	2.2	2.66667	3.5	2.66667	2.81481	nurce
Grupa 1	105	female	22	3rd	Heterosexual	Catholic	3	3	3	4	4	4	2	2	4	4	5	3	4	4	3	2	3	4	3	5	5	4	4	5	4	3	5	3.41667	3.2	4.66667	5	3.66667	3.66667	nurce
Grupa 1	106	female	22	3rd	Heterosexual	Catholic	3	3	3	3	3	3	3	2	3	3	3	3	3	3	2	2	3	3	2	3	3	3	2	3	2	2	4	2.91667	2.6	3	3.5	2	2.77778	nurce
Grupa 1	107	female	22	3rd	Heterosexual	Catholic	2	2	2	2	2	2	2	2	2	2	2	2	3	3	3	3	3	4	1	2	2	3	2	2	2	2	2	2	3	2.33333	2	2	2.25926	nurce
Grupa 1	108	female	22	3rd	Heterosexual	Others	3	2	2	2	2	2	2	2	2	2	2	2	2	2	2	2	2	4	1	2	2	2	1	3	2	2	4	2.08333	2	2	3.5	1.66667	2.14815	nurce
Grupa 1	109	female	23	3rd	Bisexual	Orthodox	2	2	2	1	2	2	2	2	1	1	1	1	1	2	2	2	3	3	1	2	2	2	1	4	1	1	4	1.58333	2	2	4	1	1.85185	nurce
Grupa 1	110	female	22	3rd	Heterosexual	Catholic	4	3	3	3	3	3	3	3	2	3	3	3	2	2	2	2	3	2	1	2	2	2	2	4	3	2	4	3	2.2	2	4	2.33333	2.62963	nurce
Grupa 1	111	female	21	3rd	Heterosexual	Catholic	3	3	3	4	4	3	3	2	3	3	3	3	4	4	2	2	2	4	1	1	1	1	1	3	1	1	3	3.08333	2.8	1	3	1	2.51852	nurce
Grupa 1	112	female	23	3rd	Heterosexual	Catholic	5	4	4	4	3	3	3	2	4	3	4	2	5	4	1	1	3	2	3	2	1	1	2	4	3	3	5	3.41667	2.8	1.33333	4.5	2.66667	3	nurce
Grupa 1	113	male	25	3rd	Heterosexual	Catholic	4	4	4	4	4	4	3	4	3	4	4	4	3	4	2	2	3	4	3	4	3	3	4	4	4	4	3	3.83333	2.8	3.33333	3.5	4	3.55556	nurce
Grupa 1	114	female	21	3rd	Heterosexual	Catholic	3	2	2	3	2	2	2	2	3	3	3	2	1	1	1	1	3	2	2	2	2	3	1	5	3	1	5	2.41667	1.4	2.33333	5	1.66667	2.2963	nurce
Grupa 1	115	female	22	3rd	Heterosexual	Others	3	3	3	4	3	3	2	3	2	3	3	2	4	2	2	3	4	3	3	3	2	2	3	5	4	3	4	2.83333	3	2.33333	4.5	3.33333	3	nurce
Grupa 1	116	female	22	3rd	Heterosexual	Catholic	4	4	4	3	3	3	3	4	5	5	5	4	3	3	2	1	3	3	3	4	4	4	3	5	4	3	5	3.91667	2.4	4	5	3.33333	3.59259	nurce
Grupa 1	117	male	21	3rd	Heterosexual	Catholic	2	2	2	3	2	4	3	4	2	3	2	3	4	4	2	2	2	3	3	4	4	2	3	4	3	2	3	2.66667	2.8	3.33333	3.5	2.66667	2.85185	nurce
Grupa 1	118	female	21	3rd	Heterosexual	Catholic	3	3	3	3	2	2	3	3	3	3	2	3	3	4	2	2	2	3	3	3	3	3	3	5	4	3	4	2.75	2.6	3	4.5	3.33333	2.96296	nurce
Grupa 1	119	female	22	3rd	Heterosexual	Catholic	3	2	2	3	4	4	3	3	3	3	3	3	2	4	2	2	2	2	1	2	5	2	2	4	4	3	4	3	2.4	3	4	3	2.85185	nurce
Grupa 1	120	female	23	3rd	Heterosexual	Catholic	3	4	4	4	3	4	3	4	4	4	4	4	4	5	3	3	4	4	3	2	3	4	5	5	5	5	3	3.75	3.8	3	4	5	3.81481	nurce
Grupa 1	121	male	21	2nd	Heterosexual	Catholic	2	3	3	5	5	5	5	1	2	2	1	1	1	3	2	2	5	4	3	3	3	4	4	2	1	1	4	2.91667	2.6	3.33333	3	2	2.85185	nurce
Grupa 1	122	female	21	2nd	Heterosexual	Catholic	4	3	3	3	4	4	4	3	4	2	4	3	4	4	2	2	2	4	4	4	4	4	4	5	3	3	4	3.41667	2.8	4	4.5	3.33333	3.48148	nurce
Grupa 1	123	female	20	2nd	Heterosexual	Catholic	3	2	2	2	2	2	2	2	2	2	3	3	2	3	3	3	3	2	3	4	3	3	2	3	2	2	4	2.25	2.8	3.33333	3.5	2	2.55556	nurce
Grupa 1	124	female	24	2nd	Heterosexual	Catholic	3	2	2	3	3	3	2	2	3	4	2	2	2	3	2	2	4	2	3	4	3	2	1	4	2	2	4	2.58333	2.6	3	4	1.66667	2.62963	nurce
Grupa 1	125	female	24	2nd	Heterosexual	Catholic	3	2	2	2	2	2	2	2	2	2	1	2	4	4	4	3	2	3	2	4	4	3	3	3	2	2	4	2	3.4	3.66667	3.5	2.33333	2.62963	nurce
Grupa 1	126	female	24	2nd	Heterosexual	Catholic	5	4	4	4	4	4	4	4	4	4	4	4	4	4	2	2	2	3	3	4	3	4	3	4	4	3	4	4.08333	2.8	3.66667	4	3.33333	3.62963	nurce
Grupa 1	127	female	21	2nd	Heterosexual	Catholic	3	3	3	2	2	2	2	2	3	2	2	2	2	3	3	3	3	4	2	3	3	4	2	2	2	2	2	2.33333	2.8	3.33333	2	2	2.51852	nurce
Grupa 1	128	female	21	2nd	Heterosexual	Catholic	2	2	3	3	2	2	3	1	1	1	2	3	2	1	1	1	1	2	4	1	2	2	2	5	3	3	5	2.08333	1.2	1.66667	5	2.66667	2.22222	nurce
Grupa 1	129	female	20	2nd	Bisexual	Others	2	2	2	3	2	2	2	2	3	3	4	2	4	4	2	2	2	4	3	2	2	2	1	4	3	3	4	2.41667	2.8	2	4	2.33333	2.62963	nurce
Grupa 1	130	female	23	2nd	Heterosexual	Catholic	2	2	2	2	2	2	2	2	2	2	1	2	1	1	2	2	3	3	3	3	3	3	2	5	2	2	4	1.91667	1.8	3	4.5	2	2.2963	nurce
Grupa 1	131	female	20	2nd	Heterosexual	Catholic	4	4	4	4	3	3	3	3	4	4	4	3	4	4	2	3	3	3	2	2	2	2	2	4	2	2	4	3.58333	3.2	2	4	2	3.11111	nurce
Grupa 1	132	female	20	2nd	Heterosexual	Catholic	4	3	4	4	4	4	4	4	4	4	4	4	4	5	3	3	4	3	2	5	5	5	1	5	3	2	5	3.91667	3.8	5	5	2	3.77778	nurce
Grupa 1	133	male	22	2nd	Homosexual	Others	4	4	4	4	4	4	4	4	4	4	4	4	5	4	2	2	3	5	5	1	1	4	1	5	4	2	5	4	3.2	2	5	2.33333	3.59259	nurce
Grupa 1	134	female	21	2nd	Heterosexual	Others	4	4	4	4	4	4	2	4	4	4	4	4	4	4	2	2	2	4	4	4	3	3	3	5	4	3	5	3.83333	2.8	3.33333	5	3.33333	3.62963	nurce
Grupa 1	135	female	21	2nd	Heterosexual	Catholic	5	5	5	5	3	3	3	3	4	4	2	5	4	5	3	2	3	3	4	2	3	2	1	3	4	4	5	3.91667	3.4	2.33333	4	3	3.51852	nurce
Grupa 1	136	male	20	2nd	Heterosexual	Catholic	4	4	4	4	4	4	4	4	4	4	4	4	5	5	1	1	3	4	3	2	2	3	3	5	4	3	5	4	3	2.33333	5	3.33333	3.59259	nurce
Grupa 1	137	female	21	2nd	Heterosexual	Catholic	4	4	4	4	3	3	3	2	3	2	3	3	4	4	3	2	3	2	2	4	2	2	1	4	2	2	4	3.16667	3.2	2.66667	4	1.66667	2.92593	nurce
Grupa 1	138	female	20	2nd	Heterosexual	Catholic	3	3	3	3	3	3	3	2	3	3	3	3	3	3	2	2	2	2	2	3	3	3	2	4	3	3	4	2.91667	2.4	3	4	2.66667	2.81481	nurce
Grupa 1	139	female	20	2nd	Heterosexual	Orthodox	4	4	4	4	4	4	4	4	4	4	4	4	5	5	3	3	3	5	2	4	4	4	3	4	4	4	4	4	3.8	4	4	3.66667	3.88889	nurce
Grupa 1	140	female	20	2nd	Heterosexual	Catholic	4	4	5	4	4	4	4	4	4	3	4	3	5	3	3	3	3	3	4	2	2	3	3	4	4	2	4	3.91667	3.4	2.33333	4	3	3.51852	nurce
Grupa 1	141	female	21	2nd	Bisexual	Others	5	5	5	4	5	5	5	5	5	5	5	5	5	5	1	1	1	5	4	1	1	4	5	5	5	5	5	4.91667	2.6	2	5	5	4.14815	nurce
Grupa 1	142	female	21	2nd	Heterosexual	Orthodox	3	3	3	3	3	3	3	3	3	3	5	3	2	1	1	1	1	4	3	1	1	1	1	5	3	1	5	3.16667	1.2	1	5	1.66667	2.55556	nurce
Grupa 1	143	female	21	2nd	Heterosexual	Catholic	3	3	3	3	3	3	3	3	3	3	3	3	3	3	1	1	4	3	3	2	2	1	2	5	3	2	5	3	2.4	1.66667	5	2.33333	2.81481	nurce
Grupa 1	144	female	21	2nd	Heterosexual	Orthodox	3	3	3	3	3	3	3	3	3	3	3	3	3	3	3	3	3	3	3	3	3	3	3	3	3	3	3	3	3	3	3	3	3	nurce
Grupa 1	145	female	20	2nd	Heterosexual	Catholic	2	2	2	3	2	2	2	2	3	2	3	2	1	3	2	2	3	2	1	4	3	2	3	5	3	2	5	2.25	2.2	3	5	2.66667	2.51852	nurce
Grupa 1	146	female	20	2nd	Heterosexual	Catholic	3	2	3	3	3	3	3	3	3	3	3	3	2	2	2	2	3	2	3	4	4	4	1	4	3	2	4	2.91667	2.2	4	4	2	2.85185	nurce
Grupa 1	147	female	21	2nd	Heterosexual	Orthodox	3	2	2	3	3	3	2	2	3	3	3	3	3	3	3	3	3	3	3	3	3	1	1	3	4	1	5	2.66667	3	2.33333	4	2	2.74074	nurce
Grupa 1	148	female	21	2nd	Heterosexual	Catholic	3	3	3	4	1	1	2	2	3	3	3	2	2	2	1	1	1	3	3	2	2	3	3	3	3	3	3	2.5	1.4	2.33333	3	3	2.40741	nurce
Grupa 1	149	female	21	2nd	Heterosexual	Catholic	3	3	3	3	3	3	3	1	2	2	3	2	3	2	2	2	2	3	3	3	3	3	3	4	3	3	4	2.58333	2.2	3	4	3	2.74074	nurce
Grupa 1	150	female	21	2nd	Heterosexual	Orthodox	3	3	3	3	2	3	3	2	3	3	2	3	3	3	3	3	3	2	3	3	3	3	3	4	3	3	4	2.75	3	3	4	3	2.92593	nurce
Grupa 1	151	female	21	2nd	Heterosexual	Catholic	4	3	4	3	3	4	3	3	5	4	5	3	4	3	1	1	4	4	3	4	2	4	3	4	4	3	5	3.66667	2.6	3.33333	4.5	3.33333	3.44444	nurce
Grupa 1	152	female	26	2nd	Heterosexual	Catholic	4	4	4	4	4	4	4	4	3	4	4	4	4	4	3	3	4	4	4	4	4	4	3	4	4	3	4	3.91667	3.6	4	4	3.33333	3.81481	nurce
Grupa 1	153	female	21	2nd	Heterosexual	Catholic	3	3	3	3	3	3	3	3	3	3	3	3	3	3	3	2	3	3	3	3	3	4	2	4	3	2	4	3	2.8	3.33333	4	2.33333	3	nurce
Grupa 1	154	female	23	master	Heterosexual	Catholic	3	3	3	3	3	3	3	3	3	3	3	3	3	3	3	3	3	3	3	3	3	3	3	3	3	3	3	3	3	3	3	3	3	nurce
Grupa 1	155	female	23	master	Heterosexual	Catholic	4	4	4	4	4	4	3	3	4	3	4	3	3	4	2	2	4	3	4	4	4	4	3	2	2	3	4	3.66667	3	4	3	2.66667	3.40741	nurce
Grupa 1	156	female	28	master	Heterosexual	Catholic	3	3	3	3	3	3	3	2	3	3	3	3	3	4	1	2	3	3	2	4	4	3	2	2	2	2	4	2.91667	2.6	3.66667	3	2	2.81481	nurce
Grupa 1	157	female	37	master	Heterosexual	Orthodox	1	1	1	1	1	1	1	1	1	1	1	1	1	1	1	1	1	5	1	1	1	1	1	5	1	1	5	1	1	1	5	1	1.44444	nurce
Grupa 1	158	female	24	master	Heterosexual	Catholic	4	4	4	4	3	4	4	4	4	3	4	4	4	4	1	1	3	3	2	2	2	1	2	5	3	3	4	3.83333	2.6	1.66667	4.5	2.66667	3.18519	nurce
Grupa 1	159	female	25	master	Heterosexual	Orthodox	4	4	4	4	3	3	3	3	4	4	4	4	3	5	2	2	2	3	3	2	2	2	2	4	3	3	4	3.66667	2.8	2	4	2.66667	3.18519	nurce
Grupa 1	160	female	21	3rd	Heterosexual	Catholic	3	2	3	3	3	3	2	2	3	3	3	3	2	4	1	1	2	5	2	3	2	2	1	4	2	2	4	2.75	2	2.33333	4	1.66667	2.59259	nurce
Grupa 1	161	female	29	3rd	Heterosexual	Catholic	4	4	4	4	4	4	3	4	3	3	5	4	3	5	1	1	1	5	3	2	2	1	1	5	4	2	5	3.83333	2.2	1.66667	5	2.33333	3.22222	nurce
Grupa 1	162	female	21	3rd	Heterosexual	Catholic	2	2	2	2	2	2	2	2	2	2	3	3	1	2	2	2	2	3	2	1	1	3	3	3	2	1	4	2.16667	1.8	1.66667	3.5	2	2.14815	nurce
Grupa 1	163	female	22	3rd	Heterosexual	Catholic	4	4	4	4	4	4	4	3	3	3	4	4	2	2	2	2	3	3	3	3	3	2	4	4	4	4	4	3.75	2.2	2.66667	4	4	3.33333	nurce
Grupa 1	164	female	21	3rd	Heterosexual	Catholic	4	3	3	3	2	4	2	4	4	4	5	3	3	2	1	1	4	2	3	4	4	4	3	4	4	3	3	3.41667	2.2	4	3.5	3.33333	3.18519	nurce
Grupa 1	165	female	26	3rd	Heterosexual	Catholic	3	3	3	3	3	3	3	3	3	3	3	3	3	3	3	3	3	3	3	3	3	3	3	3	3	3	3	3	3	3	3	3	3	nurce
Grupa 1	166	female	22	3rd	Heterosexual	Catholic	3	3	3	3	2	2	2	2	2	2	2	2	1	3	4	4	4	4	2	5	3	3	1	5	2	2	2	2.33333	3.2	3.66667	3.5	1.66667	2.7037	nurce
Grupa 1	167	female	21	3rd	Heterosexual	Catholic	3	3	3	2	2	3	2	2	3	2	2	2	2	2	2	3	3	4	2	3	4	3	2	4	3	2	4	2.41667	2.4	3.33333	4	2.33333	2.66667	nurce
Grupa 1	168	female	21	3rd	Heterosexual	Catholic	3	2	3	3	2	2	2	3	2	3	3	2	2	3	2	2	4	4	3	4	4	4	1	4	3	3	4	2.5	2.6	4	4	2.33333	2.85185	nurce
Grupa 1	169	female	22	3rd	Heterosexual	Catholic	3	2	2	2	2	2	2	1	2	2	2	2	1	3	3	3	2	5	4	2	2	3	2	4	2	2	4	2	2.4	2.33333	4	2	2.44444	nurce
Grupa 1	170	female	22	3rd	Heterosexual	Catholic	3	3	3	3	2	2	2	3	2	3	3	3	3	4	2	2	3	4	3	4	2	2	2	4	4	2	5	2.66667	2.8	2.66667	4.5	2.66667	2.88889	nurce
Grupa 1	171	female	21	3rd	Heterosexual	Catholic	3	4	4	3	3	3	3	2	4	3	4	2	2	2	2	2	3	2	2	2	2	3	2	4	4	3	4	3.16667	2.2	2.33333	4	3	2.85185	nurce
Grupa 1	172	female	22	3rd	Heterosexual	Catholic	2	2	2	2	2	2	2	2	2	2	2	2	1	1	1	2	2	2	1	2	2	2	1	5	2	1	5	2	1.4	2	5	1.33333	2	nurce
Grupa 1	173	female	22	3rd	Heterosexual	Catholic	3	3	3	3	3	3	3	2	3	3	3	3	3	3	3	2	2	2	3	2	2	2	2	4	4	2	4	2.91667	2.6	2	4	2.66667	2.77778	nurce
Grupa 1	174	female	22	3rd	Heterosexual	Catholic	4	4	4	4	4	4	3	3	4	4	4	3	4	3	2	2	4	4	3	3	3	3	4	3	4	4	4	3.75	3	3	3.5	4	3.51852	nurce
Grupa 1	175	female	22	3rd	Heterosexual	Catholic	3	3	3	3	3	3	2	2	3	3	2	2	2	2	2	2	2	2	1	1	1	2	1	1	1	1	4	2.66667	2	1.33333	2.5	1	2.11111	nurce
Grupa 1	176	female	21	3rd	Heterosexual	Orthodox	3	4	4	3	3	3	3	2	3	3	4	3	3	2	3	2	2	3	3	3	2	3	2	3	3	2	3	3.16667	2.4	2.66667	3	2.33333	2.85185	nurce
Grupa 1	177	female	22	3rd	Heterosexual	Catholic	3	4	4	3	3	3	3	2	3	3	4	3	2	4	2	2	3	2	4	1	3	3	2	4	4	3	4	3.16667	2.6	2.33333	4	3	3	nurce
Grupa 1	178	female	21	3rd	Heterosexual	Orthodox	3	2	4	4	4	3	3	3	1	4	4	3	3	2	2	2	2	2	3	2	3	4	1	5	2	3	5	3.16667	2.2	3	5	2	2.92593	nurce
Grupa 1	179	female	21	3rd	Heterosexual	Catholic	3	2	2	2	2	3	3	3	3	3	4	3	2	2	2	2	2	3	4	2	2	3	3	4	4	3	4	2.75	2	2.33333	4	3.33333	2.77778	nurce
Grupa 1	180	male	22	3rd	Heterosexual	Orthodox	3	3	3	3	3	3	2	2	3	3	3	3	2	3	3	3	3	4	2	3	3	3	2	4	4	2	4	2.83333	2.8	3	4	2.66667	2.92593	nurce
Grupa 2	181	female	22	2nd	Heterosexual	Catholic	4	4	4	4	4	4	4	4	4	4	4	4	4	3	2	3	3	2	3	4	4	3	3	4	3	3	3	4	3	3.66667	3.5	3	3.51852	nurce
Grupa 2	182	female	21	2nd	Heterosexual	Catholic	3	3	3	4	4	4	4	4	3	2	2	3	2	2	2	2	2	2	3	2	3	3	2	4	3	2	4	3.25	2	2.66667	4	2.33333	2.85185	nurce
Grupa 2	183	female	21	2nd	Bisexual	Others	5	3	5	5	5	5	4	5	5	5	5	5	4	3	1	1	4	4	4	4	4	4	2	5	4	4	4	4.75	2.6	4	4.5	3.33333	4.03704	nurce
Grupa 2	184	female	21	2nd	Heterosexual	Catholic	3	2	2	2	2	2	2	2	2	2	2	2	4	4	2	2	3	2	3	4	3	2	2	3	3	3	4	2.08333	3	3	3.5	2.66667	2.55556	nurce
Grupa 2	185	female	22	2nd	Heterosexual	Others	5	5	5	5	5	5	5	5	5	5	5	5	5	5	3	3	5	5	5	3	2	1	3	5	5	3	5	5	4.2	2	5	3.66667	4.37037	nurce
Grupa 2	186	female	21	2nd	Heterosexual	Catholic	3	2	2	3	4	4	3	3	3	3	2	3	2	1	1	1	1	3	3	2	2	2	3	4	3	2	5	2.91667	1.2	2	4.5	2.66667	2.59259	nurce
Grupa 2	187	female	21	2nd	Heterosexual	Others	5	2	2	2	2	2	2	2	2	2	4	2	2	2	2	2	2	2	3	2	2	2	2	4	4	2	5	2.41667	2	2	4.5	2.66667	2.48148	nurce
Grupa 2	188	female	22	2nd	Heterosexual	Catholic	4	3	2	4	5	5	3	1	2	4	4	1	1	1	1	1	1	5	5	2	2	1	5	5	3	3	4	3.16667	1	1.66667	4.5	3.66667	2.88889	nurce
Grupa 2	189	female	21	2nd	Heterosexual	Catholic	5	5	5	5	5	5	5	5	5	5	5	5	3	4	1	2	3	3	3	4	4	4	1	5	5	3	5	5	2.6	4	5	3	4.07407	nurce
Grupa 2	190	female	21	2nd	Heterosexual	Catholic	5	5	5	5	5	5	5	5	5	5	5	5	5	5	2	2	3	5	3	3	3	5	4	5	5	4	5	5	3.4	3.66667	5	4.33333	4.40741	nurce
Grupa 2	191	female	20	2nd	Bisexual	Others	3	2	3	1	2	2	1	2	1	3	5	2	1	3	1	1	2	5	3	3	1	2	1	4	1	2	5	2.25	1.6	2	4.5	1.33333	2.2963	nurce
Grupa 2	192	female	20	2nd	Bisexual	Catholic	5	4	5	5	4	4	3	4	5	5	5	5	4	5	3	3	3	3	3	2	2	2	2	4	4	3	4	4.5	3.6	2	4	3	3.74074	nurce
Grupa 2	193	female	21	2nd	Heterosexual	Catholic	4	2	2	2	2	2	2	2	2	2	2	2	4	4	4	3	3	3	2	2	2	2	3	4	4	2	3	2.16667	3.6	2	3.5	3	2.62963	nurce
Grupa 2	194	female	22	2nd	Heterosexual	Catholic	5	4	4	4	4	4	4	4	4	4	4	4	4	4	3	3	3	3	4	4	4	4	3	5	5	4	2	4.08333	3.4	4	3.5	4	3.85185	nurce
Grupa 2	195	female	20	2nd	Homosexual	Others	3	3	3	3	3	3	3	3	3	3	3	3	3	2	2	2	2	3	3	3	3	3	2	4	4	3	3	3	2.2	3	3.5	3	2.88889	midwife
Grupa 2	196	female	20	2nd	Heterosexual	Catholic	3	3	4	4	4	3	3	4	4	3	4	3	3	4	4	3	4	4	4	4	4	4	3	4	4	4	3	3.5	3.6	4	3.5	3.66667	3.62963	nurce
Grupa 2	197	female	21	2nd	Bisexual	Catholic	3	3	3	2	4	4	3	3	4	4	4	3	3	3	2	2	3	2	4	3	3	4	3	5	3	3	4	3.33333	2.6	3.33333	4.5	3	3.22222	nurce
Grupa 2	198	female	20	2nd	Heterosexual	Catholic	3	2	2	2	3	2	2	2	2	2	3	3	1	3	2	3	2	5	3	3	3	3	3	3	3	2	3	2.33333	2.2	3	3	2.66667	2.59259	nurce
Grupa 2	199	female	20	2nd	Heterosexual	Catholic	4	3	3	2	3	3	3	3	3	3	3	3	3	3	2	3	3	3	3	2	3	4	4	4	3	3	4	3	2.8	3	4	3.33333	3.07407	nurce
Grupa 2	200	female	22	2nd	Heterosexual	Catholic	5	4	4	4	3	4	3	3	4	4	5	5	3	5	2	2	2	4	4	3	2	4	2	5	5	2	5	4	2.8	3	5	3	3.62963	nurce
Grupa 2	201	female	21	2nd	Heterosexual	Catholic	5	3	3	2	2	3	3	3	2	4	4	3	2	2	2	2	2	4	3	3	3	3	3	3	3	2	4	3.08333	2	3	3.5	2.66667	2.88889	nurce
Grupa 2	202	male	20	2nd	Heterosexual	Catholic	5	5	5	5	5	5	5	5	5	5	5	5	1	1	1	1	1	5	5	1	1	1	3	5	5	2	5	5	1	1	5	3.33333	3.62963	nurce
Grupa 2	203	female	22	2nd	Heterosexual	Others	2	2	2	4	2	2	2	2	3	2	3	1	2	3	2	3	4	3	2	3	3	2	1	4	3	2	4	2.25	2.8	2.66667	4	2	2.51852	nurce
Grupa 2	204	female	20	2nd	Heterosexual	Catholic	2	2	2	1	2	2	2	2	3	1	2	1	2	2	2	2	3	3	3	2	3	4	1	3	3	1	3	1.83333	2.2	3	3	1.66667	2.18519	nurce
Grupa 2	205	female	21	2nd	Heterosexual	Catholic	5	5	5	5	5	5	3	3	5	4	4	4	4	4	1	2	3	4	3	3	3	4	3	4	4	3	4	4.41667	2.8	3.33333	4	3.33333	3.77778	nurce
Grupa 2	206	female	19	2nd	Heterosexual	Catholic	4	4	4	4	4	4	4	4	4	4	4	4	3	4	3	3	4	3	2	3	3	3	2	5	3	3	4	4	3.4	3	4.5	2.66667	3.55556	nurce
Grupa 2	207	male	22	2nd	Heterosexual	Catholic	4	4	4	4	4	4	4	3	4	2	4	4	4	4	2	4	4	2	2	1	2	2	4	4	4	4	3	3.75	3.6	1.66667	3.5	4	3.37037	nurce
Grupa 2	208	female	21	2nd	Heterosexual	Others	5	5	5	5	4	5	5	5	5	3	5	5	4	5	4	4	4	3	4	4	4	4	3	5	5	3	3	4.75	4.2	4	4	3.66667	4.2963	nurce
Grupa 2	209	female	21	2nd	Heterosexual	Catholic	4	4	4	4	4	4	4	4	3	4	3	3	1	4	2	2	3	3	3	2	2	3	3	5	4	3	3	3.75	2.4	2.33333	4	3.33333	3.25926	nurce
Grupa 2	210	female	21	2nd	Heterosexual	Others	4	3	5	5	4	4	4	3	2	5	5	4	2	4	2	3	3	2	3	2	1	5	1	5	4	2	4	4	2.8	2.66667	4.5	2.33333	3.37037	nurce
Grupa 2	211	female	21	2nd	Heterosexual	Catholic	4	4	4	4	3	3	3	3	3	2	3	3	3	4	4	4	3	2	3	4	4	4	2	4	4	2	4	3.25	3.6	4	4	2.66667	3.33333	nurce
Grupa 2	212	female	21	2nd	Heterosexual	Catholic	4	3	3	3	3	3	3	3	3	3	3	3	2	2	2	2	3	3	3	4	4	4	2	4	4	2	4	3.08333	2.2	4	4	2.66667	3.03704	nurce
Grupa 2	213	female	21	2nd	Other	Others	5	5	5	5	5	5	5	5	5	5	5	5	5	5	2	2	4	2	4	2	2	4	1	4	4	4	4	5	3.6	2.66667	4	3	4.03704	nurce
Grupa 2	214	female	21	2nd	Heterosexual	Catholic	3	3	3	2	2	4	4	4	4	4	4	4	3	3	3	2	2	3	4	2	2	3	3	3	4	3	4	3.41667	2.6	2.33333	3.5	3.33333	3.14815	nurce
Grupa 2	215	female	21	2nd	Heterosexual	Catholic	3	3	3	4	2	3	3	2	2	2	2	3	2	4	2	2	2	2	3	2	3	2	3	4	3	2	4	2.66667	2.4	2.33333	4	2.66667	2.66667	nurce
Grupa 2	216	female	21	2nd	Heterosexual	Catholic	4	4	4	4	4	3	3	2	4	4	3	3	3	2	2	2	2	2	4	2	2	2	4	4	5	4	4	3.5	2.2	2	4	4.33333	3.18519	nurce
Grupa 2	217	female	23	2nd	Heterosexual	Catholic	3	3	3	3	4	2	2	3	2	4	4	3	1	3	2	2	2	2	3	5	5	4	1	5	4	1	5	3	2	4.66667	5	2	3	nurce
Grupa 2	218	female	21	2nd	Heterosexual	Catholic	3	3	4	2	2	2	2	3	1	4	4	4	3	4	2	2	2	2	4	2	2	3	2	5	4	3	3	2.83333	2.6	2.33333	4	3	2.85185	nurce
Grupa 2	219	female	21	2nd	Heterosexual	Catholic	3	4	4	3	4	4	3	3	4	4	4	4	2	2	3	3	2	2	4	2	2	2	4	4	4	4	4	3.66667	2.4	2	4	4	3.25926	nurce
Grupa 2	220	female	21	2nd	Heterosexual	Catholic	3	2	3	3	2	2	2	2	3	3	3	3	3	4	3	3	3	3	3	3	3	3	3	4	3	3	3	2.58333	3.2	3	3.5	3	2.88889	nurce
Grupa 2	221	female	31	2nd	Heterosexual	Catholic	4	4	4	3	4	4	4	3	3	3	2	4	3	2	1	1	3	4	4	2	2	4	2	5	3	2	4	3.5	2	2.66667	4.5	2.33333	3.11111	nurce
Grupa 2	222	female	21	2nd	Heterosexual	Catholic	3	3	2	4	2	3	1	1	3	2	4	2	3	2	2	2	4	4	1	2	2	3	3	4	3	2	5	2.5	2.6	2.33333	4.5	2.66667	2.66667	nurce
Grupa 2	223	female	21	2nd	Heterosexual	Catholic	4	5	4	4	4	4	4	4	4	4	4	4	2	2	2	2	2	3	3	3	3	3	3	3	3	3	3	4.08333	2	3	3	3	3.2963	nurce
Grupa 2	224	female	21	2nd	Heterosexual	Catholic	3	3	3	3	3	3	3	3	3	3	3	3	3	3	3	3	3	3	3	3	2	4	4	5	4	2	5	3	3	3	5	3.33333	3.18519	nurce
Grupa 2	225	female	21	2nd	Heterosexual	Catholic	4	4	4	4	4	4	4	4	4	3	4	4	3	4	1	2	3	3	4	3	3	4	4	5	5	3	4	3.91667	2.6	3.33333	4.5	4	3.62963	nurce
Grupa 2	226	female	21	2nd	Heterosexual	Catholic	3	3	3	3	3	3	3	3	3	3	3	3	3	3	3	2	2	4	3	3	3	3	3	3	3	3	4	3	2.6	3	3.5	3	3	nurce
Grupa 2	227	female	21	2nd	Heterosexual	Catholic	4	3	3	4	4	4	4	4	3	4	3	4	2	4	2	3	4	2	4	3	3	3	3	5	4	2	4	3.66667	3	3	4.5	3	3.40741	nurce
Grupa 2	228	female	21	2nd	Heterosexual	Others	2	2	2	2	2	2	2	2	2	2	2	2	1	2	1	2	2	5	2	2	2	2	2	3	3	2	4	2	1.6	2	3.5	2.33333	2.18519	nurce
Grupa 2	229	female	20	2nd	Heterosexual	Catholic	4	3	5	4	2	3	2	1	2	1	1	4	4	5	2	2	3	2	3	2	2	2	5	5	4	3	5	2.66667	3.2	2	5	4	3	nurce
Grupa 2	230	female	21	2nd	Heterosexual	Catholic	3	2	2	3	2	2	2	2	2	2	3	2	2	2	2	2	3	2	2	3	3	4	1	4	3	2	4	2.25	2.2	3.33333	4	2	2.44444	nurce
Grupa 2	231	female	22	2nd	Heterosexual	Catholic	3	3	3	3	2	2	2	1	3	2	4	3	1	2	1	2	3	2	4	2	2	2	2	5	3	2	5	2.58333	1.8	2	5	2.33333	2.55556	nurce
Grupa 2	232	female	21	2nd	Heterosexual	Catholic	5	3	3	3	3	3	3	3	3	3	3	3	4	4	2	2	3	4	4	3	3	3	3	4	4	2	5	3.16667	3	3	4.5	3	3.25926	nurce
Grupa 2	233	male	22	2nd	Heterosexual	Others	5	5	5	5	5	5	5	5	5	5	5	5	5	4	3	3	4	2	2	1	1	3	2	5	5	4	3	5	3.8	1.66667	4	3.66667	3.96296	nurce
Grupa 2	234	female	21	2nd	Heterosexual	Catholic	3	3	3	3	4	3	3	3	2	2	2	3	1	2	2	1	3	5	3	2	2	3	1	5	3	1	5	2.83333	1.8	2.33333	5	1.66667	2.7037	nurce
Grupa 2	235	female	20	2nd	Heterosexual	Catholic	2	3	2	2	2	2	2	2	2	2	2	2	4	4	4	4	4	4	2	3	5	2	1	2	4	2	4	2.08333	4	3.33333	3	2.33333	2.74074	nurce
Grupa 2	236	female	23	4th	Heterosexual	Catholic	4	3	4	4	3	3	3	4	3	2	3	3	3	2	2	2	2	4	3	2	2	2	2	4	4	2	4	3.25	2.2	2	4	2.66667	2.92593	nurce
Grupa 2	237	female	22	2nd	Heterosexual	Catholic	4	4	4	2	2	2	2	2	4	4	4	2	2	3	2	2	3	2	3	3	2	2	2	5	2	2	5	3	2.4	2.33333	5	2	2.81481	nurce
Grupa 2	238	female	21	2nd	Heterosexual	Catholic	3	3	3	3	3	3	3	3	3	3	4	3	2	2	2	2	2	4	4	3	3	3	1	5	5	2	5	3.08333	2	3	5	2.66667	3.03704	nurce
Grupa 2	239	female	20	2nd	Heterosexual	Catholic	3	2	3	2	3	3	3	2	2	2	2	1	2	3	1	1	2	3	3	2	2	3	3	4	4	2	4	2.33333	1.8	2.33333	4	3	2.48148	nurce
Grupa 2	240	female	21	3rd	Heterosexual	Catholic	5	4	4	3	3	3	3	3	3	4	4	4	2	4	1	1	2	3	3	2	2	2	2	5	4	3	4	3.58333	2	2	4.5	3	3.07407	nurce
Grupa 2	241	female	21	3rd	Heterosexual	Catholic	4	4	4	3	3	4	2	2	2	4	4	4	4	4	3	3	4	3	3	4	4	4	3	4	4	4	3	3.33333	3.6	4	3.5	3.66667	3.48148	nurce
Grupa 2	242	female	21	3rd	Heterosexual	Catholic	2	2	2	2	2	2	2	2	2	2	2	2	2	2	2	2	3	2	3	3	2	2	2	4	3	2	4	2	2.2	2.33333	4	2.33333	2.2963	nurce
Grupa 2	243	female	23	3rd	Heterosexual	Others	5	5	5	5	5	5	5	5	3	4	5	5	3	5	1	3	5	3	3	5	5	4	1	5	5	3	4	4.75	3.4	4.66667	4.5	3	4.14815	nurce
Grupa 2	244	female	22	3rd	Heterosexual	Others	4	3	4	4	2	3	2	3	3	2	4	3	3	2	1	1	2	3	4	3	3	4	3	5	3	2	5	3.08333	1.8	3.33333	5	2.66667	3	nurce
Grupa 2	245	female	22	3rd	Heterosexual	Catholic	3	3	2	2	1	2	2	2	2	3	3	3	3	3	4	4	4	3	3	3	2	2	4	4	4	1	4	2.33333	3.6	2.33333	4	3	2.81481	nurce
Grupa 2	246	female	22	3rd	Heterosexual	Catholic	2	2	2	2	2	2	2	2	2	2	2	2	2	2	1	1	2	3	2	2	2	3	2	4	2	2	5	2	1.6	2.33333	4.5	2	2.18519	nurce
Grupa 2	247	female	21	3rd	Heterosexual	Catholic	3	2	2	2	2	2	2	1	2	2	2	3	2	2	1	2	3	3	3	1	2	3	2	4	3	2	5	2.08333	2	2	4.5	2.33333	2.33333	nurce
Grupa 2	248	female	22	3rd	Heterosexual	Catholic	4	4	4	3	4	3	3	3	3	4	4	4	4	4	1	2	3	3	3	2	2	3	3	5	3	3	5	3.58333	2.8	2.33333	5	3	3.2963	nurce
Grupa 2	249	female	22	3rd	Heterosexual	Catholic	2	1	1	2	1	1	1	1	2	2	1	3	2	5	5	1	3	3	2	2	2	3	2	4	2	2	4	1.5	3.2	2.33333	4	2	2.22222	nurce
Grupa 2	250	female	22	3rd	Heterosexual	Catholic	3	2	3	2	2	2	2	2	2	3	3	2	2	3	3	3	3	2	2	2	2	3	2	5	3	2	4	2.33333	2.8	2.33333	4.5	2.33333	2.55556	nurce
Grupa 2	251	female	24	3rd	Heterosexual	Catholic	2	2	3	3	2	2	1	1	2	1	2	1	2	3	2	3	4	2	3	3	2	1	3	5	3	3	5	1.83333	2.8	2	5	3	2.44444	nurce
Grupa 2	252	female	23	3rd	Heterosexual	Catholic	3	2	2	2	1	2	2	1	3	1	2	1	5	5	1	2	4	2	1	2	2	2	2	4	3	2	4	1.83333	3.4	2	4	2.33333	2.33333	nurce
Grupa 2	253	female	22	3rd	Heterosexual	Catholic	2	2	2	2	2	2	2	2	2	2	2	2	2	3	2	2	3	2	2	2	4	2	2	5	1	1	5	2	2.4	2.66667	5	1.33333	2.2963	nurce
Grupa 2	254	female	22	3rd	Heterosexual	Catholic	3	2	2	3	2	2	2	2	3	3	3	2	3	3	2	2	2	4	3	3	3	3	2	4	3	2	4	2.41667	2.4	3	4	2.33333	2.66667	nurce
Grupa 2	255	female	22	3rd	Heterosexual	Others	1	1	1	1	1	1	1	1	1	1	1	1	1	3	1	1	3	3	2	1	1	1	1	5	1	1	5	1	1.8	1	5	1	1.55556	nurce
Grupa 2	256	female	21	3rd	Heterosexual	Catholic	4	4	4	3	3	4	3	2	1	2	4	2	1	4	2	2	2	2	3	2	2	2	3	4	4	2	5	3	2.2	2	4.5	3	2.81481	nurce
Grupa 2	257	female	21	3rd	Heterosexual	Catholic	3	3	3	2	3	3	3	2	2	3	4	3	2	3	2	2	2	2	3	2	2	3	2	5	3	2	4	2.83333	2.2	2.33333	4.5	2.33333	2.7037	nurce
Grupa 2	258	female	22	3rd	Heterosexual	Others	2	2	2	2	1	1	1	1	2	2	2	2	2	3	3	3	3	3	3	2	2	3	4	5	3	2	5	1.66667	2.8	2.33333	5	3	2.44444	nurce
Grupa 2	259	female	22	3rd	Heterosexual	Catholic	4	3	3	2	2	3	2	2	3	3	2	2	2	4	3	3	5	4	3	4	3	2	1	5	2	1	5	2.58333	3.4	3	5	1.33333	2.88889	nurce
Grupa 2	260	female	22	3rd	Heterosexual	Catholic	3	3	4	3	3	3	3	3	3	3	3	3	3	3	3	3	4	4	4	3	3	3	2	4	4	3	4	3.08333	3.2	3	4	3	3.22222	nurce
Grupa 2	261	female	22	3rd	Heterosexual	Catholic	4	4	4	4	3	4	4	3	4	4	4	3	2	4	1	2	3	2	2	2	2	2	1	4	3	3	4	3.75	2.4	2	4	2.33333	3.03704	nurce
Grupa 2	262	female	21	3rd	Heterosexual	Catholic	5	3	4	5	4	4	4	4	5	5	5	3	2	4	1	2	3	3	4	2	2	3	2	5	3	3	4	4.25	2.4	2.33333	4.5	2.66667	3.48148	nurce
Grupa 2	263	female	21	3rd	Heterosexual	Catholic	3	3	3	3	3	3	3	2	2	2	3	2	4	4	2	2	2	2	3	4	4	4	1	4	3	2	4	2.66667	2.8	4	4	2	2.85185	nurce
Grupa 2	264	female	21	3rd	Heterosexual	Catholic	4	4	4	4	4	4	2	2	5	2	5	5	5	5	2	2	4	2	2	4	2	4	4	5	4	3	2	3.75	3.6	3.33333	3.5	3.66667	3.51852	nurce
Grupa 2	265	female	21	3rd	Heterosexual	Catholic	3	2	2	1	1	1	2	1	2	2	2	2	1	3	2	2	2	2	3	2	3	2	1	4	2	2	4	1.75	2	2.33333	4	1.66667	2.07407	nurce
Grupa 2	266	female	21	3rd	Bisexual	Others	3	2	3	3	3	2	2	2	3	3	3	3	2	4	3	3	3	2	3	4	3	3	2	4	3	2	4	2.66667	3	3.33333	4	2.33333	2.85185	nurce
Grupa 2	267	female	21	3rd	Heterosexual	Catholic	3	3	4	4	2	3	3	2	4	4	4	3	3	4	2	2	4	3	3	4	3	3	2	5	4	2	4	3.25	3	3.33333	4.5	2.66667	3.22222	nurce
Grupa 2	268	male	22	3rd	Heterosexual	Others	4	2	2	4	2	4	2	2	3	3	2	2	2	4	2	2	4	3	2	2	2	2	1	4	2	2	4	2.66667	2.8	2	4	1.66667	2.59259	nurce
Grupa 2	269	female	23	3rd	Heterosexual	Catholic	4	3	3	3	2	3	3	3	3	3	3	3	4	3	2	2	2	4	2	2	3	3	4	4	4	2	4	3	2.6	2.66667	4	3.33333	3	nurce
Grupa 2	270	female	23	3rd	Heterosexual	Catholic	3	3	3	2	2	3	2	2	2	2	4	3	2	4	2	2	2	4	3	4	4	3	1	4	2	1	5	2.58333	2.4	3.66667	4.5	1.33333	2.74074	nurce
Grupa 2	271	female	22	3rd	Heterosexual	Catholic	3	2	3	2	2	2	2	2	2	2	2	1	1	3	2	2	3	2	3	2	3	3	1	5	3	2	4	2.08333	2.2	2.66667	4.5	2	2.37037	nurce
Grupa 2	272	female	22	3rd	Heterosexual	Catholic	2	2	3	3	2	2	2	2	3	2	2	2	2	2	2	2	3	2	3	3	3	3	2	4	3	2	5	2.25	2.2	3	4.5	2.33333	2.51852	nurce
Grupa 2	273	female	21	3rd	Heterosexual	Others	2	2	2	3	2	2	1	2	2	2	2	2	1	3	1	1	2	3	2	4	3	4	3	4	3	1	5	2	1.6	3.66667	4.5	2.33333	2.37037	nurce
Grupa 2	274	female	22	3rd	Heterosexual	Others	5	3	3	2	3	3	2	3	2	4	4	2	2	2	1	1	2	3	3	2	2	2	2	5	2	2	5	3	1.6	2	5	2	2.66667	nurce
Grupa 2	275	female	22	3rd	Heterosexual	Catholic	4	4	4	4	4	4	3	3	4	4	4	4	1	4	2	2	5	1	3	2	2	1	1	5	4	1	5	3.83333	2.8	1.66667	5	2	3.14815	nurce
Grupa 2	276	female	23	3rd	Bisexual	Catholic	4	3	4	3	3	4	3	2	4	2	5	4	4	4	2	2	3	2	2	2	3	3	2	4	2	4	3	3.41667	3	2.66667	3.5	2.66667	3.07407	nurce
Grupa 2	277	female	25	3rd	Homosexual	Catholic	3	2	3	2	3	3	2	3	3	4	5	4	1	4	1	2	4	2	3	4	2	3	1	5	4	2	5	3.08333	2.4	3	5	2.33333	2.96296	nurce
Grupa 2	278	female	23	3rd	Heterosexual	Catholic	3	3	2	3	2	2	2	2	2	3	3	2	3	3	2	2	4	3	3	2	2	4	2	4	2	2	4	2.41667	2.8	2.66667	4	2	2.62963	nurce
Grupa 2	279	female	22	3rd	Heterosexual	Catholic	4	3	3	4	4	3	3	4	2	4	4	3	3	4	1	2	4	3	4	4	4	4	1	5	4	2	5	3.41667	2.8	4	5	2.33333	3.37037	nurce
Grupa 2	280	female	21	3rd	Heterosexual	Catholic	4	3	3	3	3	3	3	3	3	3	3	2	3	3	2	2	3	4	4	3	3	4	3	5	5	3	4	3	2.6	3.33333	4.5	3.66667	3.22222	nurce
Grupa 2	281	female	24	3rd	Heterosexual	Catholic	4	4	4	4	3	3	4	4	4	4	4	3	1	3	2	2	5	2	2	3	3	4	1	4	2	3	4	3.75	2.6	3.33333	4	2	3.18519	nurce
Grupa 2	282	female	22	3rd	Heterosexual	Catholic	3	3	2	3	2	2	2	1	3	1	2	2	4	3	2	2	3	3	3	4	3	4	4	4	4	3	4	2.16667	2.8	3.66667	4	3.66667	2.81481	nurce
Grupa 2	283	female	22	2nd	Heterosexual	Catholic	5	4	4	4	3	3	3	3	4	4	4	4	4	3	3	3	4	4	3	3	3	4	3	4	4	3	4	3.75	3.4	3.33333	4	3.33333	3.59259	nurce
Grupa 2	284	female	20	2nd	Other	Catholic	4	3	4	3	3	4	2	3	2	4	4	3	3	4	3	2	3	4	3	4	3	3	3	5	3	2	5	3.25	3	3.33333	5	2.66667	3.2963	nurce
Grupa 2	285	female	20	2nd	Heterosexual	Catholic	3	4	3	4	4	4	1	1	2	5	5	1	2	3	1	1	4	5	3	2	1	2	3	4	2	1	4	3.08333	2.2	1.66667	4	2	2.77778	nurce
Grupa 2	286	female	21	2nd	Other	Others	3	3	3	3	2	3	3	3	3	3	3	3	3	3	5	5	3	5	1	5	5	3	3	1	1	1	1	2.91667	3.8	4.33333	1	1.66667	2.96296	nurce
Grupa 2	287	female	21	2nd	Heterosexual	Catholic	3	2	4	1	1	3	1	1	2	2	2	1	1	1	2	1	2	5	2	2	2	3	1	5	4	4	5	1.91667	1.4	2.33333	5	3	2.33333	nurce
Grupa 2	288	female	21	2nd	Heterosexual	Catholic	4	4	3	4	4	4	3	4	4	4	3	4	2	3	2	2	3	3	2	3	3	3	3	4	3	3	2	3.75	2.4	3	3	3	3.18519	nurce
Grupa 2	289	female	21	2nd	Heterosexual	Catholic	4	3	3	4	3	3	2	2	3	2	4	2	3	3	2	2	4	4	4	3	2	2	1	5	3	3	5	2.91667	2.8	2.33333	5	2.33333	3	nurce
Grupa 2	290	female	25	2nd	Bisexual	Catholic	3	2	3	2	1	2	1	1	1	1	3	4	2	2	2	2	2	5	3	3	2	2	2	4	3	2	4	2	2	2.33333	4	2.33333	2.37037	nurce
Grupa 2	291	male	21	2nd	Heterosexual	Catholic	5	4	4	3	4	4	3	2	3	2	4	3	2	4	1	2	2	5	2	1	4	2	1	5	3	3	5	3.41667	2.2	2.33333	5	2.33333	3.07407	nurce
Grupa 2	292	female	21	2nd	Heterosexual	Catholic	4	3	4	4	2	3	2	2	4	2	3	3	3	4	2	2	3	3	3	3	4	4	2	5	4	3	4	3	2.8	3.66667	4.5	3	3.14815	nurce
Grupa 2	293	female	20	2nd	Homosexual	Catholic	4	3	3	3	2	2	2	1	3	4	5	4	1	4	2	2	3	2	4	4	3	4	1	5	5	1	5	3	2.4	3.66667	5	2.33333	3.03704	nurce
Grupa 2	294	female	30	4th	Heterosexual	Catholic	4	4	4	4	4	4	4	3	4	4	4	4	4	4	2	2	3	3	3	3	2	2	4	4	3	3	5	3.91667	3	2.33333	4.5	3.33333	3.48148	nurce
Grupa 2	295	female	22	1st	Heterosexual	Catholic	3	3	3	3	3	3	3	3	3	3	3	3	3	3	3	3	3	3	3	3	3	3	3	3	3	3	3	3	3	3	3	3	3	nurce
Grupa 2	296	female	22	4th	Heterosexual	Catholic	3	2	3	4	2	2	3	2	3	3	3	4	4	4	3	3	3	4	4	3	4	4	4	5	4	3	4	2.83333	3.4	3.66667	4.5	3.66667	3.33333	nurce
Grupa 2	297	female	25	4th	Heterosexual	Catholic	4	4	4	4	4	4	4	3	4	4	4	4	4	4	2	3	3	2	3	2	1	3	4	4	5	3	4	3.91667	3.2	2	4	4	3.48148	nurce
Grupa 2	298	female	43	4th	Heterosexual	Catholic	3	4	3	4	3	3	3	3	4	4	4	3	3	3	3	3	3	3	2	3	3	3	2	4	2	2	4	3.41667	3	3	4	2	3.11111	nurce
Grupa 2	299	female	35	4th	Heterosexual	Catholic	3	3	2	1	2	2	2	3	3	2	1	2	4	2	2	3	3	2	4	2	2	2	2	4	4	2	5	2.16667	2.8	2	4.5	2.66667	2.55556	nurce
Grupa 2	300	female	40	4th	Heterosexual	Catholic	3	3	3	3	3	3	3	3	3	3	3	3	3	3	3	3	3	3	3	3	3	3	4	4	4	3	4	3	3	3	4	3.66667	3.14815	nurce
Grupa 2	301	female	23	1st	Heterosexual	Catholic	3	3	3	2	2	2	2	1	2	2	2	2	2	3	2	2	2	3	2	3	2	2	3	4	3	2	5	2.16667	2.2	2.33333	4.5	2.66667	2.44444	nurce
Grupa 2	302	female	55	4th	Heterosexual	Others	4	4	3	3	3	3	2	2	3	3	3	3	3	3	3	3	3	3	3	3	3	3	3	3	3	3	3	3	3	3	3	3	3	nurce
Grupa 2	303	female		1st	Homosexual	Catholic	3	2	2	2	2	2	2	2	2	2	2	2	1	1	1	1	1	5	2	1	1	2	4	5	3	4	4	2.08333	1	1.33333	4.5	3.66667	2.25926	nurse
Grupa 2	304	female	52	4th	Homosexual	Catholic	3	3	3	3	3	3	3	1	3	3	3	3	1	1	1	3	3	5	3	2	5	2	3	4	3	3	4	2.83333	1.8	3	4	3	2.85185	nurse
Grupa 2	305	female	22	4th	Heterosexual	Catholic	4	2	2	2	2	2	2	2	2	2	2	2	3	3	2	3	3	3	3	3	3	3	4	4	3	3	4	2.16667	2.8	3	4	3.33333	2.7037	nurse
Grupa 2	306	female	46	4th	Heterosexual	Catholic	4	3	3	3	3	3	3	3	3	3	3	3	2	2	3	3	3	2	3	2	3	3	4	4	3	2	5	3.08333	2.6	2.66667	4.5	3	3	nurse
Grupa 2	307	female	49	4th	Homosexual	Catholic	3	2	2	2	2	2	2	2	2	2	2	2	2	1	2	2	1	5	3	1	1	1	4	4	1	2	4	2.08333	1.6	1	4	2.33333	2.18519	nurse
Grupa 2	308	female	30	4th	Heterosexual	Catholic	2	2	2	2	2	2	2	2	2	2	2	2	2	3	2	2	2	3	2	2	2	2	4	4	4	4	3	2	2.2	2	3.5	4	2.40741	nurse
Grupa 2	309	female	50	1st	Heterosexual	Catholic	3	3	3	3	2	2	2	2	3	3	3	2	2	3	2	2	1	2	1	2	2	2	3	4	1	2	5	2.58333	2	2	4.5	2	2.40741	nurse
Grupa 2	310	female	51	2nd	Homosexual	Catholic	5	5	5	5	5	5	3	2	5	5	5	5	1	4	5	3	3	5	4	3	3	2	3	3	3	3	4	4.58333	3.2	2.66667	3.5	3	3.85185	nurse
Grupa 2	311	female	23	4th	Heterosexual	Catholic	2	1	2	3	2	2	1	2	3	3	3	1	2	3	1	1	3	5	2	1	2	3	3	3	2	2	3	2.08333	2	2	3	2.33333	2.25926	nurse
Grupa 2	312	female	55	2nd	Heterosexual	Catholic	5	5	4	5	3	4	3	3	4	4	4	4	4	4	3	3	3	3	3	3	3	2	5	4	4	3	3	4	3.4	2.66667	3.5	4	3.62963	nurse
Grupa 2	313	female	50	1st	Heterosexual	Catholic	3	4	3	4	2	3	3	2	3	3	3	4	2	2	2	3	4	2	1	3	3	2	3	3	2	2	4	3.08333	2.6	2.66667	3.5	2.33333	2.77778	nurse
Grupa 2	314	female	50	1st	Heterosexual	Catholic	3	3	3	3	2	2	2	2	3	2	2	3	3	3	2	2	2	3	3	2	2	3	3	4	3	2	4	2.5	2.4	2.33333	4	2.66667	2.62963	nurse
Grupa 2	315	female	52	4th	Heterosexual	Catholic	3	3	3	3	3	3	2	2	2	1	3	2	2	3	2	2	2	4	3	3	4	4	4	4	4	3	4	2.5	2.2	3.66667	4	3.66667	2.88889	nurse
Grupa 2	316	female	49	4th	Heterosexual	Catholic	3	3	3	3	3	3	3	3	3	3	3	3	4	3	3	3	3	3	3	3	3	3	4	3	3	3	3	3	3.2	3	3	3.33333	3.07407	nurse
Grupa 2	317	female	51	master	Heterosexual	Catholic	3	2	3	3	3	3	2	2	3	3	3	3	5	3	3	2	4	3	4	3	2	3	4	4	3	3	5	2.75	3.4	2.66667	4.5	3.33333	3.11111	nurse
Grupa 2	318	female	23	1st	Heterosexual	Catholic	3	3	3	3	3	3	3	3	3	3	3	3	3	3	3	3	3	3	3	3	3	2	1	3	3	2	4	3	3	2.66667	3.5	2	2.88889	nurse
Grupa 2	319	female	23	1st	Heterosexual	Catholic	3	3	3	3	3	3	3	3	3	3	3	3	3	3	2	2	3	3	3	3	3	3	3	4	3	3	3	3	2.6	3	3.5	3	2.96296	nurse
Grupa 2	320	female	28	4th	Bisexual	Others	3	3	3	3	2	3	3	3	3	3	3	3	3	4	3	2	3	3	3	2	3	2	4	5	3	3	3	2.91667	3	2.33333	4	3.33333	3	nurse
Grupa 2	321	female	23	master	Heterosexual	Catholic	4	4	4	4	4	4	4	4	3	4	4	4	2	2	3	2	3	2	3	2	2	2	4	4	4	4	4	3.91667	2.4	2	4	4	3.33333	nurse
Grupa 2	322	female	49	4th	Heterosexual	Catholic	1	2	3	3	3	4	3	4	2	2	2	3	4	4	3	3	3	3	3	3	3	3	3	3	3	3	3	2.66667	3.4	3	3	3	2.92593	nurse
Grupa 2	323	female	24	master	Heterosexual	Catholic	3	3	3	3	3	3	3	3	3	3	3	3	3	3	3	3	3	3	3	3	3	3	3	3	3	3	3	3	3	3	3	3	3	nurse
Grupa 2	324	female	51	master	Heterosexual	Catholic	3	3	3	3	3	3	3	3	2	3	3	2	3	4	2	2	2	3	3	3	3	3	2	4	3	3	4	2.83333	2.6	3	4	2.66667	2.88889	nurse
Grupa 2	325	female	37	master	Heterosexual	Catholic	4	3	2	3	2	2	2	2	2	3	2	3	3	2	2	2	2	2	2	2	2	2	4	3	2	2	4	2.5	2.2	2	3.5	2.66667	2.44444	nurse
Grupa 2	326	female	24	master	Heterosexual	Catholic	4	4	4	4	2	4	2	3	4	3	4	4	4	5	2	2	3	4	4	3	3	3	4	4	4	3	3	3.5	3.2	3	3.5	3.66667	3.44444	nurse
Grupa 2	327	female	24	2nd	Heterosexual	Catholic	3	3	3	3	2	2	1	1	3	3	3	3	3	3	3	3	3	3	3	3	3	3	3	3	3	3	3	2.5	3	3	3	3	2.77778	nurse
Grupa 2	328	female	56	master	Homosexual	Catholic	4	4	4	5	4	3	3	3	3	4	4	4	3	4	3	3	3	4	3	4	4	4	4	4	5	4	2	3.75	3.2	4	3	4.33333	3.66667	nurse
Grupa 2	329	female	30	master	Heterosexual	Catholic	3	2	2	2	2	2	2	1	2	2	3	2	2	2	1	2	3	3	3	4	3	3	3	4	3	2	4	2.08333	2	3.33333	4	2.66667	2.48148	nurse
Grupa 2	330	female	45	master	Heterosexual	Catholic	3	3	3	3	3	3	3	3	3	3	3	3	3	3	3	3	3	3	3	3	3	3	3	3	3	3	3	3	3	3	3	3	3	nurse
Grupa 2	331	female	56	master	Heterosexual	Catholic	3	2	2	1	2	1	2	2	2	2	2	1	2	2	2	2	2	2	1	2	2	2	2	3	2	2	4	1.83333	2	2	3.5	2	2	nurse
Grupa 2	332	female	51	2nd	Heterosexual	Catholic	3	3	3	3	4	3	4	1	3	3	3	2	3	4	3	3	3	3	3	3	3	2	4	4	4	3	4	2.91667	3.2	2.66667	4	3.66667	3.11111	nurse
Grupa 2	333	female	47	2nd	Homosexual	Catholic	3	3	3	3	3	3	3	3	3	3	3	3	3	3	2	2	2	3	3	3	3	3	4	3	3	3	4	3	2.4	3	3.5	3.33333	2.96296	nurse
Grupa 2	334	female	23	4th	Heterosexual	Catholic	3	3	2	2	1	1	1	1	2	2	3	3	4	3	3	3	2	3	3	3	3	3	3	3	3	3	3	2	3	3	3	3	2.55556	nurse
Grupa 2	335	female	57	master	Heterosexual	Catholic	3	3	3	3	3	2	2	3	4	2	2	2	2	4	3	3	3	2	3	3	3	2	2	4	3	2	3	2.66667	3	2.66667	3.5	2.33333	2.74074	nurce
Grupa 2	336	female	36	master	Heterosexual	Catholic	3	3	3	3	3	3	3	3	3	3	3	3	3	5	3	3	2	3	3	4	3	4	5	5	4	3	5	3	3.2	3.66667	5	4	3.37037	nurce
Grupa 2	337	female	56	master	Heterosexual	Catholic	4	4	4	3	3	4	2	1	3	3	3	3	3	4	3	3	4	3	4	3	4	2	5	4	4	4	3	3.08333	3.4	3	3.5	4.33333	3.33333	nurce
Grupa 2	338	female	50	2nd	Heterosexual	Catholic	5	3	4	4	3	3	2	2	2	2	3	3	3	4	2	3	3	3	2	3	3	3	2	3	3	3	4	3	3	3	3.5	2.66667	2.96296	nurce
Grupa 2	339	female	50	1st	Homosexual	Others	4	4	3	3	3	3	3	2	3	4	2	4	4	4	4	4	3	2	2	3	4	4	2	4	3	2	4	3.16667	3.8	3.66667	4	2.33333	3.22222	nurce
Grupa 2	340	female	49	master	Heterosexual	Catholic	4	2	2	2	2	2	2	2	2	2	2	2	2	2	2	2	2	2	2	2	3	2	3	4	3	2	5	2.16667	2	2.33333	4.5	2.66667	2.37037	nurce
Grupa 2	341	female	44	master	Heterosexual	Catholic	4	4	4	4	4	4	3	3	4	3	4	4	4	4	2	2	3	4	4	4	3	4	4	4	4	3	4	3.75	3	3.66667	4	3.66667	3.62963	nurce
Grupa 2	342	female	55	master	Heterosexual	Catholic	3	3	3	1	4	4	3	2	2	3	2	4	3	3	4	4	3	2	2	3	3	3	4	4	3	4	3	2.83333	3.4	3	3.5	3.66667	3.03704	nurce
Grupa 2	343	female	50	2nd	Heterosexual	Catholic	4	4	4	3	2	3	4	2	2	4	4	4	4	4	2	2	3	2	3	3	1	4	4	4	4	3	4	3.33333	3	2.66667	4	3.66667	3.22222	nurce
Grupa 2	344	female	43	2nd	Heterosexual	Catholic	4	4	4	3	4	4	4	3	3	3	3	3	3	3	3	2	3	5	3	3	3	3	4	4	3	3	4	3.5	2.8	3	4	3.33333	3.37037	nurce
Grupa 2	345	female	42	master	Heterosexual	Catholic	2	2	2	2	2	2	2	2	2	2	2	2	2	3	2	2	2	2	2	2	2	2	4	2	2	2	5	2	2.2	2	3.5	2.66667	2.22222	nurce
Grupa 2	346	female	45	master	Heterosexual	Catholic	3	3	3	3	3	3	3	3	3	3	3	3	3	3	3	3	3	3	3	3	3	3	4	4	4	3	3	3	3	3	3.5	3.66667	3.11111	nurce
Grupa 2	347	female	48	2nd	Heterosexual	Catholic	3	3	3	3	3	2	2	2	2	2	2	2	2	3	3	3	3	3	2	2	2	2	3	4	3	2	4	2.41667	2.8	2	4	2.66667	2.59259	nurce
Grupa 2	348	female	41	2nd	Heterosexual	Catholic	3	3	1	2	2	3	3	2	2	2	2	3	2	2	3	3	2	3	2	3	3	3	2	4	3	3	4	2.33333	2.4	3	4	2.66667	2.59259	nurce
Grupa 2	349	female	48	master	Heterosexual	Catholic	3	2	2	3	3	3	3	3	3	3	3	2	4	3	2	2	3	3	2	3	3	3	4	4	3	3	4	2.75	2.8	3	4	3.33333	2.92593	nurce
Grupa 2	350	female	55	master	Heterosexual	Catholic	3	3	3	3	2	2	2	2	2	2	2	2	2	2	2	2	2	4	3	2	2	2	2	4	3	2	4	2.33333	2	2	4	2.33333	2.44444	nurce
Grupa 2	351	female	56	master	Heterosexual	Catholic	3	3	3	3	3	4	4	3	4	4	4	3	3	3	3	2	2	4	4	2	2	2	4	4	3	4	4	3.41667	2.6	2	4	3.66667	3.22222	nurce
Grupa 2	352	female	49	master	Heterosexual	Catholic	3	1	1	1	1	1	1	1	2	2	2	2	2	2	3	2	3	3	2	3	3	2	4	4	3	1	5	1.5	2.4	2.66667	4.5	2.66667	2.22222	nurce
Grupa 2	353	female	50	master	Heterosexual	Catholic	3	3	3	3	3	3	3	1	3	3	3	3	3	4	5	2	3	3	4	4	4	3	4	4	4	3	4	2.83333	3.4	3.66667	4	3.66667	3.25926	nurce
Grupa 2	354	female	53	master	Heterosexual	Catholic	3	3	3	3	3	3	3	2	3	2	3	3	2	2	2	2	3	3	4	2	2	3	2	4	3	3	4	2.83333	2.2	2.33333	4	2.66667	2.77778	nurce
Grupa 2	355	female	56	master	Heterosexual	Catholic	3	3	3	3	3	3	3	2	3	3	3	3	4	4	3	3	2	3	3	3	2	4	4	4	3	3	4	2.91667	3.2	3	4	3.33333	3.11111	nurce
Grupa 2	356	female	45	master	Heterosexual	Catholic	3	3	3	3	3	2	2	2	2	3	3	2	3	3	3	3	3	4	3	3	4	2	4	4	4	3	3	2.58333	3	3	3.5	3.66667	2.96296	nurce
Grupa 2	357	female	50	master	Heterosexual	Catholic	4	4	3	4	4	4	4	4	4	4	5	3	3	3	2	2	2	2	3	3	3	3	3	4	3	3	4	3.91667	2.4	3	4	3	3.33333	nurce
Grupa 2	358	female	55	master	Heterosexual	Catholic	3	3	3	3	4	4	3	3	4	3	3	1	3	3	3	3	4	2	3	3	3	3	3	5	2	3	4	3.08333	3.2	3	4.5	2.66667	3.11111	nurce
Grupa 2	359	female	55	master	Other	Catholic	3	3	3	4	3	3	3	3	3	3	3	2	2	2	1	3	2	3	3	2	1	3	3	3	5	2	3	3	2	2	3	3.33333	2.74074	nurce
Grupa 2	360	female	45	master	Heterosexual	Catholic	2	2	2	2	3	4	4	4	3	1	1	2	5	2	3	3	2	3	3	3	3	4	4	5	3	2	5	2.5	3	3.33333	5	3	2.96296	nurce
Grupa 2	361	female	48	master	Heterosexual	Catholic	4	4	4	4	3	3	2	2	3	4	3	2	3	3	5	3	3	5	2	4	4	2	4	3	3	3	4	3.16667	3.4	3.33333	3.5	3.33333	3.2963	nurce
Grupa 2	362	female	48	master	Heterosexual	Catholic	2	2	2	2	2	2	2	2	2	2	2	2	3	2	2	2	2	2	2	3	3	3	3	4	3	3	4	2	2.2	3	4	3	2.40741	nurce
Grupa 2	363	female	47	master	Heterosexual	Catholic	4	4	4	4	3	4	3	4	4	4	2	3	3	4	3	3	3	2	3	4	4	3	4	4	3	3	4	3.58333	3.2	3.66667	4	3.33333	3.44444	nurce
Grupa 2	364	female	45	2nd	Heterosexual	Catholic	3	3	2	2	2	2	2	2	2	2	2	2	2	3	2	2	2	4	2	2	2	2	2	2	2	2	4	2.16667	2.2	2	3	2	2.25926	nurce
Grupa 2	365	female	56	2nd	Heterosexual	Catholic	2	2	2	2	3	2	2	3	2	2	2	2	1	2	2	2	2	2	2	2	2	2	3	4	1	2	4	2.16667	1.8	2	4	2	2.18519	nurce
Grupa 2	366	female	54	2nd	Heterosexual	Catholic	2	2	2	2	3	3	2	2	2	2	3	3	3	3	2	2	4	5	2	4	4	3	2	4	2	1	5	2.33333	2.8	3.66667	4.5	1.66667	2.74074	nurce
Grupa 2	367	female	47	2nd	Heterosexual	Catholic	2	2	1	2	1	2	1	2	2	2	2	2	5	2	1	1	2	2	2	2	2	2	3	4	3	2	5	1.75	2.2	2	4.5	2.66667	2.18519	nurce
Grupa 2	368	female	19	1st	Heterosexual	Catholic	5	4	3	2	5	5	2	3	4	4	4	3	3	3	1	3	2	3	4	3	3	4	4	4	5	3	5	3.66667	2.4	3.33333	4.5	4	3.48148	midwife
Grupa 2	369	female	19	1st	Heterosexual	Catholic	4	5	4	3	2	2	1	1	3	3	2	3	4	3	2	2	2	2	2	3	2	4	4	4	4	2	5	2.75	2.6	3	4.5	3.33333	2.88889	midwife
Grupa 2	370	female	20	1st	Heterosexual	Catholic	3	2	3	4	3	3	2	2	3	2	4	2	3	4	2	2	4	4	4	4	3	4	4	4	4	3	3	2.75	3	3.66667	3.5	3.66667	3.14815	midwife
Grupa 2	371	female	20	1st	Heterosexual	Catholic	2	2	2	3	3	2	2	2	2	3	2	2	3	4	2	2	4	4	3	4	3	3	3	4	4	2	4	2.25	3	3.33333	4	3	2.81481	midwife
Grupa 2	372	female	19	1st	Bisexual	Others	4	4	3	4	4	4	3	4	3	4	4	4	3	4	2	2	2	2	3	2	2	3	3	5	4	3	3	3.75	2.6	2.33333	4	3.33333	3.25926	midwife
Grupa 2	373	female	20	1st	Heterosexual	Catholic	4	4	4	3	3	3	3	2	3	3	3	2	4	4	3	2	3	4	3	3	3	4	4	4	3	3	3	3.08333	3.2	3.33333	3.5	3.33333	3.22222	midwife
Grupa 2	374	female	19	1st	Heterosexual	Catholic	4	3	5	3	2	2	2	1	3	4	4	3	4	4	2	3	4	4	4	5	3	2	4	5	4	3	4	3	3.4	3.33333	4.5	3.66667	3.37037	midwife
Grupa 2	375	female	20	1st	Heterosexual	Catholic	2	3	4	3	2	3	2	2	2	2	2	2	3	3	2	2	3	3	3	3	3	3	3	4	4	2	5	2.41667	2.6	3	4.5	3	2.77778	midwife
Grupa 2	376	female	20	1st	Heterosexual	Catholic	4	3	4	4	3	4	3	3	4	2	4	2	4	4	3	2	3	4	3	4	4	3	4	4	4	3	4	3.33333	3.2	3.66667	4	3.66667	3.44444	midwife
Grupa 2	377	female	19	1st	Heterosexual	Catholic	3	3	4	3	2	2	2	2	2	2	4	3	2	3	1	2	4	4	3	4	4	2	2	5	2	2	5	2.66667	2.4	3.33333	5	2	2.85185	midwife
Grupa 2	378	female	20	1st	Heterosexual	Catholic	3	1	1	1	1	1	1	1	1	1	1	1	1	2	2	2	2	2	3	3	2	2	1	5	2	1	5	1.16667	1.8	2.33333	5	1.33333	1.81481	midwife
Grupa 2	379	female	19	1st	Bisexual	Catholic	3	2	4	4	2	3	2	2	4	4	5	2	4	3	2	2	3	5	4	5	5	5	5	5	5	2	5	3.08333	2.8	5	5	4	3.59259	midwife
Grupa 2	380	female	20	1st	Heterosexual	Catholic	3	2	4	4	4	4	4	4	4	4	4	3	3	4	3	3	4	4	3	3	3	4	3	5	3	2	5	3.66667	3.4	3.33333	5	2.66667	3.55556	midwife
Grupa 2	381	female	19	1st	Heterosexual	Catholic	4	3	3	3	3	3	3	2	4	3	3	4	3	4	2	2	2	4	4	4	4	4	4	4	4	2	4	3.16667	2.6	4	4	3.33333	3.2963	midwife
Grupa 2	382	female	20	1st	Heterosexual	Catholic	4	3	4	3	4	4	4	5	5	4	4	3	3	3	2	2	4	5	5	5	4	5	1	5	5	2	5	3.91667	2.8	4.66667	5	2.66667	3.81481	midwife
Grupa 2	383	female	20	1st	Heterosexual	Catholic	3	2	3	2	2	2	2	2	2	2	2	2	3	3	2	2	4	4	4	4	4	4	2	5	5	2	5	2.16667	2.8	4	5	3	2.92593	midwife
Grupa 2	384	female	21	1st	Heterosexual	Catholic	4	3	4	3	2	2	3	2	4	2	2	2	2	3	3	3	3	4	3	3	3	4	3	4	4	2	4	2.75	2.8	3.33333	4	3	3	midwife
Grupa 2	385	female	20	1st	Heterosexual	Catholic	5	4	5	4	5	4	4	4	4	5	5	5	3	4	3	3	3	2	4	3	3	3	3	5	4	2	5	4.5	3.2	3	5	3	3.85185	midwife
Grupa 2	386	female	19	1st	Heterosexual	Catholic	4	4	4	4	4	4	4	4	4	4	4	4	4	4	3	3	4	5	4	4	4	3	4	4	4	4	3	4	3.6	3.66667	3.5	4	3.88889	midwife
Grupa 2	387	female	20	1st	Heterosexual	Others	4	3	4	4	2	3	2	2	3	4	5	3	3	2	2	2	3	4	5	2	3	3	3	3	4	2	5	3.25	2.4	2.66667	4	3	3.14815	midwife
Grupa 2	388	female	20	1st	Other	Catholic	5	5	5	5	5	5	5	5	5	5	5	5	5	5	3	3	4	5	5	5	5	5	5	5	5	3	5	5	4	5	5	4.33333	4.74074	midwife
Grupa 2	389	female	20	1st	Heterosexual	Catholic	4	4	4	5	4	4	4	4	4	4	4	4	4	5	2	3	3	4	4	4	4	4	4	5	5	5	3	4.08333	3.4	4	4	4.66667	4	midwife
Grupa 2	390	female	19	1st	Heterosexual	Catholic	3	3	4	3	3	3	3	2	4	3	4	4	4	4	2	2	3	2	2	3	4	4	2	3	3	2	3	3.25	3	3.66667	3	2.33333	3.03704	midwife
Grupa 2	391	female	19	1st	Heterosexual	Others	5	4	4	3	3	4	3	3	3	4	4	4	4	4	3	3	3	4	4	4	4	4	3	4	4	3	4	3.66667	3.4	4	4	3.33333	3.66667	midwife
Grupa 2	392	female	20	1st	Bisexual	Others	5	5	5	5	3	3	3	2	5	3	5	5	3	5	3	3	4	4	4	3	3	3	2	5	5	2	5	4.08333	3.6	3	5	3	3.81481	midwife
Grupa 2	393	female	20	1st	Heterosexual	Catholic	4	4	4	4	2	2	2	2	4	3	3	3	4	4	2	3	3	4	4	4	4	5	3	5	5	4	5	3.08333	3.2	4.33333	5	4	3.55556	midwife
Grupa 2	394	female	20	1st	Heterosexual	Catholic	4	4	4	3	4	4	4	3	3	4	4	4	3	3	2	2	3	4	3	3	3	3	3	5	3	2	4	3.75	2.6	3	4.5	2.66667	3.37037	midwife
Grupa 2	395	female	19	1st	Heterosexual	Catholic	3	4	3	3	2	3	1	2	3	2	2	3	2	2	3	2	3	2	2	4	2	3	2	2	2	2	4	2.58333	2.4	3	3	2	2.51852	midwife
Grupa 2	396	female	20	1st	Heterosexual	Catholic	4	4	3	4	3	3	3	3	4	3	4	4	4	5	2	2	2	4	4	3	3	3	3	3	3	3	4	3.5	3	3	3.5	3	3.33333	midwife
Grupa 2	397	female	19	1st	Heterosexual	Catholic	5	5	5	5	5	5	5	4	5	5	5	5	4	5	3	3	3	4	4	5	3	4	3	5	5	3	3	4.91667	3.6	4	4	3.66667	4.2963	midwife
Grupa 2	398	female	20	1st	Heterosexual	Catholic	4	4	4	3	4	4	4	3	3	4	4	3	2	3	2	2	3	3	3	2	2	3	3	5	3	3	4	3.66667	2.4	2.33333	4.5	3	3.22222	midwife
Grupa 2	399	female	28	1st	Heterosexual	Catholic	5	5	5	5	3	3	3	2	5	3	5	5	5	5	1	4	4	4	5	3	3	3	1	5	5	3	4	4.08333	3.8	3	4.5	3	3.85185	midwife
Grupa 2	400	female	25	1st	Heterosexual	Catholic	3	4	3	4	4	4	3	3	3	4	4	4	4	4	3	3	4	4	5	4	4	4	3	5	4	3	4	3.58333	3.6	4	4.5	3.33333	3.74074	midwife
Grupa 2	401	female	21	1st	Heterosexual	Catholic	4	4	4	4	3	3	3	4	4	3	3	4	4	4	2	2	4	4	4	4	4	4	4	5	4	3	5	3.58333	3.2	4	5	3.66667	3.7037	midwife
Grupa 2	402	female	20	1st	Heterosexual	Catholic	4	4	4	4	4	4	4	4	4	3	4	3	4	4	2	2	3	3	3	3	4	4	4	4	4	3	4	3.83333	3	3.66667	4	3.66667	3.59259	midwife
Grupa 2	403	female	20	1st	Heterosexual	Others	4	3	4	3	4	3	3	4	4	3	4	4	3	4	3	3	4	3	2	2	2	3	4	4	3	3	4	3.58333	3.4	2.33333	4	3.33333	3.33333	midwife
Grupa 2	404	female	21	2nd	Heterosexual	Catholic	4	3	3	3	3	3	3	2	3	4	4	3	4	4	2	2	1	3	3	2	2	2	2	4	3	3	5	3.16667	2.6	2	4.5	2.66667	2.96296	nurce
Grupa 2	405	female	20	2nd	Heterosexual	Catholic	3	3	3	4	3	4	3	3	4	4	3	3	2	3	1	2	2	4	3	4	2	2	2	4	3	2	4	3.33333	2	2.66667	4	2.33333	2.96296	nurce
Grupa 2	406	female	22	2nd	Heterosexual	Catholic	4	3	3	3	3	3	3	3	3	3	3	3	3	3	3	2	3	3	3	3	3	3	3	3	3	3	3	3.08333	2.8	3	3	3	3	nurce
Grupa 2	407	female	20	1st	Heterosexual	Others	5	5	5	5	5	5	5	5	5	5	5	5	1	1	1	1	2	3	5	1	2	2	3	5	3	4	3	5	1.2	1.66667	4	3.33333	3.59259	midwife
Grupa 2	408	female	20	1st	Heterosexual	Catholic	4	4	4	3	4	4	3	2	4	4	4	4	2	5	2	2	2	4	4	2	2	2	4	4	4	3	5	3.66667	2.6	2	4.5	3.66667	3.37037	midwife
Grupa 2	409	female	20	1st	Heterosexual	Catholic	5	5	5	5	5	5	4	5	4	5	5	5	4	4	3	3	4	5	5	5	5	5	5	5	5	4	5	4.83333	3.6	5	5	4.66667	4.62963	midwife
Grupa 2	410	female	20	1st	Heterosexual	Catholic	4	4	4	4	3	3	3	3	3	2	4	3	3	4	2	2	3	4	4	4	3	4	3	5	4	3	5	3.33333	2.8	3.66667	5	3.33333	3.44444	midwife
Grupa 2	411	female	20	1st	Heterosexual	Catholic	5	5	4	5	5	5	4	3	5	5	5	5	1	5	3	4	5	5	4	3	3	4	1	5	3	3	5	4.66667	3.6	3.33333	5	2.33333	4.07407	midwife
Grupa 2	412	female	19	1st	Heterosexual	Catholic	3	4	4	4	3	2	2	2	4	3	4	4	3	4	2	2	3	3	3	5	5	4	3	4	4	2	4	3.25	2.8	4.66667	4	3	3.33333	midwife
Grupa 2	413	female	20	1st	Heterosexual	Catholic	5	5	5	5	3	3	3	3	5	5	5	5	5	4	3	3	4	5	5	4	4	5	3	5	5	3	5	4.33333	3.8	4.33333	5	3.66667	4.25926	midwife
Grupa 2	414	female	19	1st	Heterosexual	Catholic	5	5	5	5	4	4	4	1	2	5	4	5	3	5	2	2	3	2	3	2	4	5	3	5	4	3	5	4.08333	3	3.66667	5	3.33333	3.7037	midwife
Grupa 2	415	female	20	1st	Heterosexual	Catholic	4	4	4	4	3	4	4	2	4	4	4	4	3	3	2	2	4	4	3	3	2	4	3	5	4	3	4	3.75	2.8	3	4.5	3.33333	3.48148	midwife
Grupa 2	416	female	19	1st	Heterosexual	Catholic	4	4	4	4	2	2	2	3	3	4	4	2	2	4	3	3	3	4	4	4	4	4	2	5	5	2	5	3.16667	3	4	5	3	3.40741	midwife
Grupa 2	417	female	19	1st	Heterosexual	Catholic	3	4	3	3	4	4	3	3	3	3	3	3	3	3	2	2	3	4	5	3	3	3	3	5	4	2	5	3.25	2.6	3	5	3	3.2963	midwife
Grupa 2	418	female	20	1st	Heterosexual	Catholic	4	3	4	3	2	2	2	2	3	3	4	4	3	2	2	2	2	4	3	2	2	3	3	5	3	2	5	3	2.2	2.33333	5	2.66667	2.92593	midwife
Grupa 2	419	female	20	1st	Heterosexual	Others	5	4	4	3	4	3	3	2	3	4	4	4	4	4	3	2	3	4	4	3	3	4	3	4	4	2	4	3.58333	3.2	3.33333	4	3	3.48148	midwife
Grupa 2	420	female	20	1st	Heterosexual	Catholic	5	4	4	4	4	4	4	4	3	3	4	4	4	4	3	3	4	3	4	4	3	4	3	5	4	3	5	3.91667	3.6	3.66667	5	3.33333	3.81481	midwife
Grupa 2	421	female	20	1st	Heterosexual	Catholic	5	5	5	5	5	3	3	2	5	5	1	5	5	5	1	1	4	4	5	2	3	3	5	5	5	5	5	4.08333	3.2	2.66667	5	5	3.96296	midwife
Grupa 2	422	female	20	1st	Heterosexual	Catholic	5	5	5	4	5	5	5	5	5	5	5	5	3	5	4	4	5	5	5	3	2	4	4	5	5	4	4	4.91667	4.2	3	4.5	4.33333	4.48148	midwife
Grupa 2	423	female	20	2nd	Heterosexual	Catholic	3	3	3	2	2	2	2	3	3	2	3	2	2	2	1	2	2	3	4	2	2	2	2	4	4	2	5	2.5	1.8	2	4.5	2.66667	2.55556	nurce
Grupa 2	424	female	20	1st	Heterosexual	Catholic	3	3	3	2	2	2	2	1	3	1	1	2	2	2	2	1	1	3	4	2	2	2	2	5	5	2	5	2.08333	1.6	2	5	3	2.40741	midwife
Grupa 2	425	female	21	1st	Heterosexual	Catholic	3	4	4	4	3	5	3	2	5	5	5	4	4	5	2	2	4	5	4	4	1	4	4	5	5	3	4	3.91667	3.4	3	4.5	4	3.81481	midwife
Grupa 2	426	female	23	1st	Heterosexual	Catholic	4	4	4	3	3	3	3	4	3	3	2	3	3	3	2	2	4	4	3	3	3	2	2	4	3	1	5	3.25	2.8	2.66667	4.5	2	3.07407	midwife
Grupa 2	427	female	20	1st	Heterosexual	Others	5	5	5	5	5	5	4	3	5	5	5	4	3	5	3	3	3	3	4	3	3	4	4	5	4	3	4	4.66667	3.4	3.33333	4.5	3.66667	4.07407	midwife
Grupa 2	428	female	20	1st	Heterosexual	Catholic	4	4	4	4	4	4	2	3	4	4	5	3	3	5	2	2	3	4	3	4	3	4	2	5	3	1	5	3.75	3	3.66667	5	2	3.48148	midwife
Grupa 2	429	female	20	1st	Heterosexual	Catholic	4	3	4	5	4	5	4	3	3	4	5	4	3	5	3	2	2	4	4	4	3	4	3	5	4	2	5	4	3	3.66667	5	3	3.74074	midwife
Grupa 2	430	female	20	1st	Heterosexual	Catholic	5	5	5	4	5	5	5	4	5	5	5	5	4	4	3	3	4	5	4	4	3	3	4	5	4	3	3	4.83333	3.6	3.33333	4	3.66667	4.22222	midwife
Grupa 2	431	female	19	1st	Heterosexual	Others	5	5	5	4	5	5	5	4	3	5	5	5	4	5	2	3	5	5	5	5	5	5	3	4	5	3	4	4.66667	3.8	5	4	3.66667	4.40741	midwife
Grupa 2	432	female	18	1st	Heterosexual	Catholic	3	4	4	4	3	3	3	2	4	4	3	3	2	4	2	3	4	2	2	4	3	3	2	5	4	2	4	3.33333	3	3.33333	4.5	2.66667	3.18519	midwife
Grupa 2	433	female	21	2nd	Heterosexual	Catholic	1	1	1	1	3	4	2	2	5	3	2	4	4	1	5	5	5	4	3	3	3	2	4	1	2	3	5	2.41667	4	2.66667	3	3	2.92593	nurce
Grupa 2	434	female	20	2nd	Other	Catholic	1	1	1	1	2	3	4	4	2	2	2	3	3	3	4	2	3	3	3	3	3	3	3	3	3	3	3	2.16667	3	3	3	3	2.62963	nurce
Grupa 2	435	female	21	2nd	Heterosexual	Catholic	3	3	3	3	3	3	3	3	3	2	3	2	3	1	2	3	3	3	4	3	3	3	3	4	4	3	5	2.83333	2.4	3	4.5	3.33333	3	nurce
Grupa 2	436	female	20	2nd	Heterosexual	Catholic	3	3	3	3	3	3	3	3	3	3	3	3	3	3	3	3	3	3	3	3	3	3	3	3	3	3	3	3	3	3	3	3	3	nurce
Grupa 2	438	female	21	2nd	Heterosexual	Catholic	4	4	4	4	3	4	4	3	3	2	1	4	3	4	4	4	2	4	3	5	5	5	4	4	2	2	2	3.33333	3.4	5	3	2.66667	3.44444	nurce
Grupa 2	439	female	20	2nd	Heterosexual	Catholic	1	3	3	3	3	3	3	3	3	3	3	3	3	3	3	3	3	3	3	3	3	3	3	3	3	3	3	2.83333	3	3	3	3	2.92593	nurce
Grupa 2	440	female	21	2nd	Heterosexual	Catholic	3	3	3	3	3	3	3	3	3	3	3	3	3	3	3	3	3	3	3	3	3	3	3	3	3	3	3	3	3	3	3	3	3	nurce
Grupa 2	441	female	20	2nd	Heterosexual	Catholic	4	3	4	4	4	4	4	4	4	4	4	4	4	3	2	3	3	4	3	3	3	3	3	3	3	3	4	3.91667	3	3	3.5	3	3.48148	nurce
Grupa 2	442	male	23	2nd	Heterosexual	Catholic	4	4	4	4	3	3	3	2	4	2	1	3	2	3	2	3	3	3	3	2	3	2	4	5	4	3	4	3.08333	2.6	2.33333	4.5	3.66667	3.07407	nurce
Grupa 2	443	female	21	2nd	Other	Others	4	4	3	4	3	3	3	3	3	4	4	3	2	4	3	2	2	3	3	4	4	4	3	4	3	3	3	3.41667	2.6	4	3.5	3	3.25926	nurce
Grupa 2	444	female	21	2nd	Heterosexual	Catholic	5	5	5	5	5	5	5	5	5	5	5	5	5	5	2	3	5	2	4	2	5	4	1	5	5	5	3	5	4	3.66667	4	3.66667	4.2963	nurce
Grupa 2	445	female	21	2nd	Heterosexual	Catholic	1	3	3	2	3	1	2	1	1	4	3	1	5	1	5	1	5	4	3	4	5	2	1	4	3	3	3	2.08333	3.4	3.66667	3.5	2.33333	2.74074	nurce
Grupa 2	446	female	21		Heterosexual	Catholic	3	3	3	3	3	3	3	3	3	3	3	3	3	3	3	3	3	3	3	3	3	3	3	3	3	3	3	3	3	3	3	3	3	nurce
Grupa 2	447	female	21	2nd	Heterosexual	Catholic	4	4	4	3	3	3	3	3	4	4	3	4	4	3	2	2	4	4	5	4	4	4	4	4	5	4	3	3.5	3	4	3.5	4.33333	3.62963	nurce
Grupa 2	448	female	20	2nd	Heterosexual	Catholic	2	2	2	2	2	2	2	2	2	2	2	2	2	3	2	2	4	3	3	3	2	2	2	4	4	3	3	2	2.6	2.33333	3.5	3	2.44444	nurce
Grupa 2	449	female	22	2nd	Heterosexual	Catholic	4	3	3	3	3	3	3	3	3	3	3	3	3	3	3	3	3	3	3	3	3	3	3	3	3	3	3	3.08333	3	3	3	3	3.03704	nurce
Grupa 2	450	female	21	2nd	Heterosexual	Others	3	4	4	4	2	4	2	3	4	4	5	4	4	4	4	4	4	2	2	5	4	4	2	3	2	2	4	3.58333	4	4.33333	3.5	2	3.44444	nurce
Grupa 2	451	male	20	2nd	Heterosexual	Catholic	4	4	4	4	4	4	4	4	4	4	4	4	2	2	2	2	2	2	4	2	2	2	4	4	4	4	3	4	2	2	3.5	4	3.2963	nurce
Grupa 2	452	female	21	2nd	Other	Others	1	1	1	1	1	1	1	1	1	1	1	1	5	5	5	5	5	5	1	1	1	1	1	5	3	3	3	1	5	1	4	2.33333	2.25926	nurce
Grupa 2	453	female	20	2nd	Heterosexual	Catholic	5	5	1	1	3	3	1	1	1	2	1	4	3	5	5	4	3	3	4	4	5	5	2	4	3	2	3	2.33333	4	4.66667	3.5	2.33333	3.07407	nurce
Grupa 2	454	female	21	2nd	Heterosexual	Catholic	4	3	3	3	3	3	3	3	3	3	3	3	3	3	3	3	3	4	4	4	4	4	3	4	3	3	4	3.08333	3	4	4	3	3.2963	nurce
Grupa 2	455	female	21	2nd	Heterosexual	Catholic	3	3	3	2	3	3	3	3	2	2	3	3	2	4	3	2	3	2	3	3	3	4	3	4	2	2	4	2.75	2.8	3.33333	4	2.33333	2.85185	nurce
Grupa 2	456	female	21	2nd	Bisexual	Others	3	2	2	3	3	3	3	3	3	3	3	3	3	3	3	2	3	3	3	3	3	3	4	3	3	3	3	2.83333	2.8	3	3	3.33333	2.92593	nurce
Grupa 2	457	female	21	2nd	Other	Others	4	4	4	4	3	3	3	3	3	3	4	4	4	5	2	2	3	3	4	4	4	4	4	5	4	2	5	3.5	3.2	4	5	3.33333	3.59259	nurce
Grupa 2	458	male	20	2nd	Homosexual	Others	4	4	4	4	3	3	2	2	3	3	4	2	4	4	2	2	3	3	3	2	3	4	3	5	4	3	5	3.16667	3	3	5	3.33333	3.25926	nurce
Grupa 2	459	female	22	2nd	Heterosexual	Catholic	4	4	4	4	4	4	4	4	4	4	4	4	2	2	2	2	2	2	4	2	2	2	4	4	4	4	4	4	2	2	4	4	3.33333	nurce
Grupa 2	460	female	22	2nd	Heterosexual	Catholic	3	2	3	4	2	2	2	2	2	2	2	2	4	4	2	2	3	2	2	2	2	3	4	4	4	3	4	2.33333	3	2.33333	4	3.66667	2.7037	nurce
Grupa 2	461	female	21	2nd	Heterosexual	Catholic	3	3	3	3	3	3	3	3	3	3	3	3	3	4	2	2	3	3	3	2	2	3	3	4	3	2	4	3	2.8	2.33333	4	2.66667	2.92593	nurce
Grupa 2	462	male	22	2nd	Heterosexual	Catholic	5	5	5	5	5	5	5	5	5	5	5	5	1	1	1	1	1	5	5	1	1	1	5	5	3	3	4	5	1	1	4.5	3.66667	3.62963	nurce
Grupa 2	463	male	22	2nd	Heterosexual	Catholic	5	5	5	5	5	5	5	5	5	5	5	5	5	5	5	5	5	5	5	5	5	5	5	1	3	1	3	5	5	5	2	3	4.55556	nurce
Grupa 2	464	female	21	2nd	Heterosexual	Catholic	4	3	3	3	1	4	1	1	1	4	1	2	3	3	2	2	2	2	2	5	4	4	3	4	2	4	4	2.33333	2.4	4.33333	4	3	2.74074	nurce
Grupa 2	465	female	21	2nd	Heterosexual	Catholic	4	3	4	4	3	3	2	3	4	4	2	3	4	4	2	2	2	3	3	2	2	2	4	4	4	4	3	3.25	2.8	2	3.5	4	3.11111	nurce
Grupa 2	466	female	20	2nd	Bisexual	Others	5	5	5	5	5	5	5	5	5	5	5	5	5	5	3	3	4	3	3	3	3	3	3	5	3	3	4	5	4	3	4.5	3	4.18519	nurce
Grupa 2	467	female	20	2nd	Heterosexual	Others	3	3	3	2	3	3	3	3	5	5	5	3	1	3	1	1	1	3	3	3	3	3	3	4	3	2	4	3.41667	1.4	3	4	2.66667	2.92593	nurce
Grupa 2	468	female	22	2nd	Heterosexual	Others	5	5	5	5	5	5	5	5	5	5	5	5	5	5	2	2	3	2	4	2	2	3	1	5	5	3	5	5	3.4	2.33333	5	3	4.03704	nurce
Grupa 2	469	female	20	2nd	Heterosexual	Catholic	5	3	3	3	3	3	3	3	3	3	4	3	4	4	3	3	3	4	4	3	3	4	2	5	4	3	5	3.25	3.4	3.33333	5	3	3.44444	nurce
Grupa 2	470	female	20	2nd	Bisexual	Catholic	3	3	3	4	3	3	3	3	2	3	3	2	2	3	2	3	4	3	2	4	3	4	4	4	3	3	4	2.91667	2.8	3.66667	4	3.33333	3.07407	nurce
Grupa 2	471	female	20	2nd	Other	Others	5	5	5	5	5	5	4	5	5	5	5	5	5	5	2	3	4	3	4	4	3	3	2	4	4	4	2	4.91667	3.8	3.33333	3	3.33333	4.11111	nurce
Grupa 2	472	female	21	2nd	Heterosexual	Catholic	4	3	4	4	4	4	2	2	4	2	4	3	2	5	2	2	4	2	4	4	2	2	4	4	4	4	3	3.33333	3	2.66667	3.5	4	3.25926	nurce
Grupa 2	473	female	20	1st	Heterosexual	Catholic	4	4	4	4	4	4	4	4	4	4	4	4	4	5	3	2	3	2	4	2	2	2	4	4	4	3	4	4	3.4	2	4	3.66667	3.55556	midwife
Grupa 2	474	female	20	1st	Heterosexual	Catholic	5	5	5	5	3	4	3	4	4	5	5	5	5	5	3	3	4	4	3	3	3	3	3	5	4	3	4	4.41667	4	3	4.5	3.33333	4	midwife
Grupa 2	475	female	20	1st	Heterosexual	Catholic	3	2	2	3	2	2	3	2	2	3	2	3	3	2	2	3	4	3	4	4	4	3	4	5	3	3	5	2.41667	2.8	3.66667	5	3.33333	3	midwife
Grupa 2	476	female	20	1st	Heterosexual	Catholic	4	4	4	4	4	4	3	3	4	3	4	4	5	4	2	2	3	4	4	2	3	4	4	4	4	3	3	3.75	3.2	3	3.5	3.66667	3.55556	midwife
Grupa 2	477	female	19	1st	Heterosexual	Catholic	5	4	4	3	3	4	3	2	3	1	5	4	2	5	3	3	3	3	3	3	3	3	3	3	3	3	3	3.41667	3.2	3	3	3	3.22222	midwife
Grupa 2	478	female	20	1st	Heterosexual	Catholic	5	5	5	5	5	5	5	5	5	5	5	5	1	1	2	2	4	3	4	4	3	2	4	4	4	4	4	5	2	3	4	4	3.92593	midwife
Grupa 2	479	female	19	1st	Heterosexual	Others	4	4	4	4	4	3	3	3	4	3	5	3	2	4	2	2	3	4	4	3	4	3	4	5	4	3	3	3.66667	2.6	3.33333	4	3.66667	3.48148	midwife
Grupa 2	480	female	25	1st	Heterosexual	Catholic	3	5	5	4	2	2	2	2	3	4	3	3	4	4	2	2	3	2	3	4	3	3	3	5	4	3	3	3.16667	3	3.33333	4	3.33333	3.18519	midwife
		female	21	2nd	Heterosexual	Orthodox	4	4	4	2	1	3	3	3	3	3	3	3	5	4	4	4	4	4	2	4	4	3	3	3	3	3	3	3	4.2	3.66667	3	3	3.2963	midwife
		female	20	2nd	Heterosexual	Catholic	4	3	4	3	3	3	3	3	3	3	3	3	2	3	4	2	4	4	3	3	3	4	2	5	2	1	5	3.16667	3	3.33333	5	1.66667	3.14815	midwife
		female	21	2nd	Heterosexual	Catholic	4	4	4	3	2	4	3	3	3	2	3	3	3	4	1	1	2	3	3	4	3	3	3	5	4	2	5	3.16667	2.2	3.33333	5	3	3.11111	midwife
		female	20	2nd	Heterosexual	Catholic	5	4	4	4	4	5	3	4	4	3	4	4	4	3	1	1	2	4	3	3	2	4	3	5	4	4	5	4	2.2	3	5	3.66667	3.55556	midwife
		female	21	2nd	Heterosexual	Catholic	3	3	3	2	3	3	3	3	4	1	1	2	3	3	2	2	3	5	3	4	3	3	3	4	3	1	4	2.58333	2.6	3.33333	4	2.33333	2.85185	midwife
		female	21	2nd	Heterosexual	Catholic	4	4	4	2	3	3	2	2	4	4	3	4	5	4	1	2	2	3	4	2	1	2	3	5	4	4	5	3.25	2.8	1.66667	5	3.66667	3.18519	midwife
		female	21	2nd	Heterosexual	Catholic	4	3	4	4	3	3	3	3	5	5	5	2	5	3	2	2	4	4	4	4	3	4	3	5	3	3	5	3.66667	3.2	3.66667	5	3	3.62963	midwife
		female	21	2nd	Heterosexual	Catholic	4	4	4	4	4	4	4	3	3	4	4	4	4	4	3	3	4	5	4	4	4	4	4	5	5	4	5	3.83333	3.6	4	5	4.33333	4	midwife
		female	20	2nd	Heterosexual	Catholic	5	5	5	5	5	5	5	3	3	3	5	5	4	5	3	3	3	5	4	5	5	5	4	5	4	3	3	4.5	3.6	5	4	3.66667	4.25926	midwife
		female	21	2nd	Heterosexual	Catholic	4	3	4	4	3	3	3	3	3	3	3	3	2	3	2	2	2	3	3	3	4	2	2	5	2	1	5	3.25	2.2	3	5	1.66667	2.96296	midwife
		female	23	2nd	Other	Others	4	4	4	4	4	4	4	4	4	3	4	4	4	5	1	1	1	2	3	5	5	3	2	5	5	4	4	3.91667	2.4	4.33333	4.5	3.66667	3.59259	midwife
		female	20	1st	Heterosexual	Catholic	5	5	5	5	5	5	5	5	5	3	3	5	4	4	2	3	3	3	3	4	3	4	2	5	5	1	5	4.66667	3.2	3.66667	5	2.66667	3.96296	midwife
		female	19	1st	Heterosexual	Orthodox	5	5	5	3	5	5	5	3	3	5	5	5	5	5	3	3	4	5	5	2	2	3	2	5	5	2	5	4.5	4	2.33333	5	3	4.07407	midwife
		female	20	1st	Heterosexual	Others	5	5	5	5	4	5	4	3	5	5	5	5	5	5	2	2	3	2	4	4	4	5	5	5	5	5	4	4.66667	3.4	4.33333	4.5	5	4.2963	midwife
		female	23	1st	Heterosexual	Others	4	5	5	5	4	4	3	3	5	5	5	4	5	5	3	3	4	4	4	5	5	5	5	5	5	5	5	4.33333	4	5	5	5	4.44444	midwife
		female	20	1st	Heterosexual	Others	5	4	5	5	5	5	5	5	5	5	5	5	4	4	1	3	3	4	4	5	4	4	5	5	5	5	4	4.91667	3	4.33333	4.5	5	4.40741	midwife
		female	20	1st	Heterosexual	Catholic	5	5	5	5	5	5	5	5	5	5	5	5	5	5	3	3	5	5	5	5	5	5	5	5	5	5	3	5	4.2	5	4	5	4.77778	midwife
		female	19	1st	Heterosexual	Others	4	4	4	4	4	4	4	4	4	4	4	4	3	5	3	3	3	5	4	5	5	5	4	4	4	3	5	4	3.4	5	4.5	3.66667	4.03704	midwife
		female	20	1st	Heterosexual	Catholic	5	5	5	5	5	5	5	5	5	5	5	5	5	5	5	3	5	5	3	3	5	3	3	5	5	3	3	5	4.6	3.66667	4	3.66667	4.48148	midwife
		female	19	1st	Heterosexual	Others	5	5	5	5	5	5	5	5	5	5	5	5	5	5	4	4	3	2	5	4	4	3	5	5	5	4	4	5	4.2	3.66667	4.5	4.66667	4.51852	midwife
		female	20	1st	Heterosexual	Catholic	3	3	4	3	3	3	3	3	3	4	4	4	4	4	2	2	3	2	4	4	3	3	3	4	3	3	4	3.33333	3	3.33333	4	3	3.25926	midwife
		female	19	1st	Heterosexual	Catholic	4	4	4	4	4	4	4	3	4	3	4	4	4	4	4	4	4	4	4	4	4	4	4	4	4	3	4	3.83333	4	4	4	3.66667	3.88889	midwife
		female	20	1st	Heterosexual	Catholic	4	4	4	4	4	4	4	4	4	4	4	4	4	4	4	4	4	4	4	4	4	4	4	4	4	2	4	4	4	4	4	3.33333	3.92593	midwife
		female	20	1st	Heterosexual	Catholic	5	4	5	5	5	5	5	4	5	5	5	5	4	5	2	2	3	4	4	5	5	4	3	5	4	2	5	4.83333	3.2	4.66667	5	3	4.25926	midwife
		female	20	1st	Heterosexual	Catholic	4	3	4	3	4	4	3	3	4	3	4	4	3	4	2	2	2	2	4	5	5	3	1	5	4	3	5	3.58333	2.6	4.33333	5	2.66667	3.44444	midwife
		female	20	1st	Heterosexual	Catholic	5	5	5	5	5	5	5	5	5	5	5	5	5	5	2	2	2	5	4	5	5	3	4	5	5	3	5	5	3.2	4.33333	5	4	4.44444	midwife
		female	20	1st	Heterosexual	Others	4	3	4	4	3	4	3	3	4	4	4	4	4	4	2	2	3	3	4	3	4	3	3	4	4	3	5	3.66667	3	3.33333	4.5	3.33333	3.51852	midwife
		female	21	1st	Heterosexual	Catholic	4	2	3	3	2	2	2	2	4	4	4	2	3	4	3	3	2	4	3	3	3	4	3	4	4	4	5	2.83333	3	3.33333	4.5	3.66667	3.18519	midwife
		female	19	1st	Heterosexual	Catholic	4	4	4	4	4	3	4	3	3	4	4	4	4	5	3	3	2	3	3	4	4	4	3	5	4	4	4	3.75	3.4	4	4.5	3.66667	3.7037	midwife
		female	20	1st	Heterosexual	Catholic	3	3	3	3	3	2	2	2	3	3	2	3	2	4	4	3	4	4	4	3	3	3	3	4	2	1	4	2.66667	3.4	3	4	2	2.96296	midwife
		female	20	1st	Heterosexual	Catholic	3	4	4	4	4	4	3	2	3	4	3	3	3	5	4	2	3	4	4	4	3	3	3	5	3	2	4	3.41667	3.4	3.33333	4.5	2.66667	3.44444	midwife
		female	20	1st	Heterosexual	Catholic	4	3	4	3	3	3	4	3	4	4	4	3	1	3	3	3	3	4	4	4	4	3	3	4	3	2	4	3.5	2.6	3.66667	4	2.66667	3.33333	midwife
		female	20	1st	Heterosexual	Orthodox	5	5	5	5	3	3	3	2	5	5	5	5	5	5	3	4	1	5	5	1	1	5	1	5	4	3	5	4.25	3.6	2.33333	5	2.66667	3.85185	midwife
		female	20	1st	Heterosexual	Catholic	4	3	3	3	3	4	4	4	4	4	4	2	1	4	2	3	4	5	3	4	3	4	3	5	2	2	5	3.5	2.8	3.66667	5	2.33333	3.40741	midwife
		female	19	1st	Heterosexual	Catholic	4	3	3	4	4	3	3	2	3	3	3	2	2	3	3	3	2	3	2	3	2	2	2	4	3	1	5	3.08333	2.6	2.33333	4.5	2	2.85185	midwife
		female	20	1st	Heterosexual	Catholic	5	4	4	3	4	4	3	3	3	4	5	4	3	4	3	3	4	4	4	2	4	4	2	5	5	1	5	3.83333	3.4	3.33333	5	2.66667	3.66667	midwife
		female	19	1st	Heterosexual	Catholic	4	4	4	3	3	2	3	3	4	4	2	3	3	3	2	2	2	5	4	1	2	3	2	4	5	2	5	3.25	2.4	2	4.5	3	3.11111	midwife
		female	19	1st	Heterosexual	Catholic	4	4	4	3	3	3	3	3	3	3	3	4	5	3	2	2	2	2	3	3	3	4	2	5	4	2	5	3.33333	2.8	3.33333	5	2.66667	3.22222	midwife
		female	20	1st	Heterosexual	Others	4	3	4	3	4	4	4	4	4	4	4	3	3	3	2	2	2	4	3	2	3	3	3	5	2	1	5	3.75	2.4	2.66667	5	2	3.25926	midwife
		female	20	1st	Heterosexual	Catholic	4	3	4	4	3	3	3	4	4	4	4	4	4	3	3	3	3	5	5	4	3	3	3	5	5	2	5	3.66667	3.2	3.33333	5	3.33333	3.7037	midwife
		female	20	1st	Heterosexual	Catholic	4	4	4	4	4	4	4	4	4	4	4	4	4	4	2	3	3	3	4	3	3	2	4	5	4	4	4	4	3.2	2.66667	4.5	4	3.7037	midwife
		female	19	1st	Heterosexual	Catholic	3	3	3	3	3	3	2	2	3	3	3	3	4	3	3	3	4	4	3	3	3	4	3	4	4	2	4	2.83333	3.4	3.33333	4	3	3.14815	midwife
		female	20	1st	Heterosexual	Catholic	3	3	3	5	4	4	3	3	3	4	5	5	3	3	2	2	4	4	4	2	3	4	3	5	5	3	4	3.75	2.8	3	4.5	3.66667	3.55556	midwife
		female	22	3rd	Heterosexual	Catholic	3	2	3	3	4	4	4	4	4	4	2	2	3	3	3	3	4	4	2	3	3	3	2	3	3	3	3	3.25	3.2	3	3	2.66667	3.11111	midwife
		female	22	3rd	Heterosexual	Catholic	3	2	3	4	3	3	3	2	2	3	3	2	4	4	4	4	5	4	4	4	4	5	4	5	4	3	3	2.75	4.2	4.33333	4	3.66667	3.48148	midwife
		female	23	3rd	Heterosexual	Catholic	5	5	5	5	5	3	2	2	3	3	5	5	5	3	1	1	3	3	3	1	1	5	2	5	5	3	5	4	2.6	2.33333	5	3.33333	3.48148	midwife
		female	22	3rd	Heterosexual	Catholic	3	5	5	2	2	3	3	2	3	3	4	4	3	4	2	2	3	4	3	4	4	4	4	4	3	3	4	3.25	2.8	4	4	3.33333	3.33333	midwife
		female	22	3rd	Heterosexual	Catholic	4	4	4	3	3	3	3	3	4	3	4	3	4	4	3	3	3	3	4	2	2	4	4	4	4	4	4	3.41667	3.4	2.66667	4	4	3.44444	midwife
		female	21	3rd	Heterosexual	Orthodox	4	4	4	3	3	3	3	3	3	4	4	3	2	3	2	2	3	4	4	2	2	3	2	4	3	3	4	3.41667	2.4	2.33333	4	2.66667	3.11111	midwife
		female	23	3rd	Heterosexual	Catholic	3	2	3	3	2	2	2	2	3	3	3	3	3	4	3	3	4	4	3	4	4	4	2	4	3	2	4	2.58333	3.4	4	4	2.33333	3.03704	midwife
		female	21	3rd	Bisexual	Catholic	4	2	3	2	2	3	2	4	3	3	4	3	4	4	3	3	4	3	4	2	3	3	5	5	4	3	4	2.91667	3.6	2.66667	4.5	4	3.2963	midwife
		female	22	3rd	Heterosexual	Catholic	2	2	2	2	2	2	2	2	2	2	2	2	2	4	3	3	3	3	3	3	3	3	4	4	2	2	4	2	3	3	4	2.66667	2.59259	midwife
		female	22	3rd	Heterosexual	Others	5	5	5	5	4	4	3	5	5	5	5	5	5	5	2	2	4	4	3	4	4	4	4	5	5	3	4	4.66667	3.6	4	4.5	4	4.22222	midwife
		female	22	3rd	Heterosexual	Catholic	3	3	3	3	4	4	2	2	2	4	3	3	4	4	5	4	3	4	4	4	4	4	4	5	4	3	5	3	4	4	5	3.66667	3.59259	midwife
		female	21	2nd	Heterosexual	Catholic	5	4	4	4	3	4	3	3	4	4	4	4	3	5	3	2	4	2	4	4	4	4	3	4	4	3	3	3.83333	3.4	4	3.5	3.33333	3.62963	midwife
		female	21	2nd	Heterosexual	Catholic	4	3	4	4	4	4	4	4	4	4	4	4	5	5	2	2	2	5	4	5	2	3	3	5	5	3	5	3.91667	3.2	3.33333	5	3.66667	3.81481	midwife
		female	21	2nd	Heterosexual	Catholic	5	5	5	5	3	3	3	4	5	5	1	4	5	5	2	2	5	5	5	5	5	3	1	5	5	3	5	4	3.8	4.33333	5	3	4.03704	midwife
		female	23	2nd	Heterosexual	Catholic	4	4	4	3	3	3	3	2	2	4	4	4	4	4	3	3	3	4	3	3	4	4	2	3	2	2	5	3.33333	3.4	3.66667	4	2	3.2963	midwife
		female	21	2nd	Heterosexual	Catholic	4	3	4	4	3	4	3	2	4	4	4	2	2	2	2	2	2	2	4	2	4	4	2	4	4	2	4	3.41667	2	3.33333	4	2.66667	3.07407	midwife
		female	22	2nd	Heterosexual	Catholic	4	4	4	4	4	4	4	4	4	4	4	3	2	3	2	2	3	3	4	3	3	3	4	5	4	4	5	3.91667	2.4	3	5	4	3.59259	midwife
		female	20	2nd	Heterosexual	Catholic	4	5	3	3	4	3	3	3	3	2	3	4	1	2	2	2	3	3	3	2	2	2	2	5	5	2	5	3.33333	2	2	5	3	3	midwife
		female	21	2nd	Heterosexual	Catholic	3	4	4	3	2	3	2	2	3	4	2	4	4	4	2	2	2	3	4	4	3	3	3	5	4	3	5	3	2.8	3.33333	5	3.33333	3.22222	midwife
		female	21	2nd	Heterosexual	Catholic	3	2	2	3	1	2	2	2	3	2	2	2	3	3	4	1	5	5	5	3	1	1	1	5	2	1	5	2.16667	3.2	1.66667	5	1.33333	2.62963	midwife
		female	21	2nd	Heterosexual	Catholic	4	5	3	4	3	3	3	3	4	3	3	3	5	3	1	2	2	5	3	3	3	2	4	5	5	3	5	3.41667	2.6	2.66667	5	4	3.40741	midwife
		female	20	2nd	Heterosexual	Catholic	3	2	2	3	1	2	2	2	2	1	1	2	1	2	2	2	1	2	4	1	1	2	4	4	3	3	5	1.91667	1.6	1.33333	4.5	3.33333	2.22222	midwife
		female	20	2nd	Heterosexual	Catholic	3	2	2	3	1	2	2	2	2	2	1	1	1	1	1	1	2	2	2	2	2	3	4	4	3	3	5	1.91667	1.2	2.33333	4.5	3.33333	2.18519	midwife
		female	21	2nd	Heterosexual	Catholic	4	3	4	4	3	3	2	3	3	4	4	3	2	2	2	2	4	2	3	4	3	3	4	5	4	3	5	3.33333	2.4	3.33333	5	3.66667	3.25926	midwife
		female	21	2nd	Heterosexual	Catholic	3	2	2	3	2	2	2	2	2	2	3	3	2	5	2	2	4	4	2	2	3	3	4	4	2	2	5	2.33333	3	2.66667	4.5	2.66667	2.74074	midwife
		female	22	2nd	Heterosexual	Catholic	1	1	1	1	1	1	1	1	1	1	1	1	1	3	1	1	3	5	2	1	2	3	3	5	4	1	5	1	1.8	2	5	2.66667	1.92593	midwife
		female	21	2nd	Heterosexual	Catholic	4	3	4	4	3	3	3	3	2	2	4	4	4	4	2	2	2	3	3	2	2	3	2	4	4	3	4	3.25	2.8	2.33333	4	3	3.07407	midwife
		female	21	2nd	Heterosexual	Catholic	3	4	4	4	4	4	4	4	4	4	4	3	4	4	4	4	3	3	3	3	3	3	3	3	3	3	3	3.83333	3.8	3	3	3	3.51852	midwife
		female	23	3rd	Heterosexual	Catholic	4	4	4	4	4	4	4	3	5	5	5	5	5	5	3	2	3	5	5	3	5	4	4	4	4	4	4	4.25	3.6	4	4	4	4.11111	midwife
		female	23	3rd	Heterosexual	Catholic	4	4	4	4	3	3	2	2	3	4	4	3	5	3	2	2	2	2	4	4	4	2	4	4	4	3	4	3.33333	2.8	3.33333	4	3.66667	3.2963	midwife
		female	22	3rd	Heterosexual	Catholic	3	3	3	3	3	3	3	3	3	3	3	3	4	4	4	4	5	4	4	4	4	5	4	5	4	3	3	3	4.2	4.33333	4	3.66667	3.59259	midwife
		female	22	3rd	Heterosexual	Catholic	3	2	3	4	3	3	3	3	2	2	3	2	4	4	4	4	4	4	4	4	4	5	4	5	3	3	3	2.75	4	4.33333	4	3.33333	3.40741	midwife
		female	22	3rd	Heterosexual	Orthodox	3	2	3	4	3	3	3	3	2	3	3	2	4	4	4	4	5	4	4	4	4	5	4	5	4	3	3	2.83333	4.2	4.33333	4	3.66667	3.51852	midwife
		female	23	3rd	Heterosexual	Catholic	3	3	3	3	3	2	2	2	1	4	4	3	3	3	2	2	3	2	4	3	3	3	4	4	4	3	4	2.75	2.6	3	4	3.66667	2.96296	midwife
		female	23	3rd	Heterosexual	Catholic	4	4	4	4	4	4	4	4	4	4	4	4	5	5	3	3	3	3	5	4	4	4	4	4	5	4	4	4	3.8	4	4	4.33333	4	midwife
		female	22	3rd	Heterosexual	Catholic	5	5	5	5	5	5	5	5	5	5	5	5	5	5	3	3	3	3	5	3	3	4	4	4	5	4	4	5	3.8	3.33333	4	4.33333	4.37037	midwife
		female	22	3rd	Heterosexual	Catholic	4	4	4	3	2	4	3	3	3	3	3	3	3	4	2	2	2	3	3	4	3	3	3	5	4	2	5	3.25	2.6	3.33333	5	3	3.22222	midwife
		female	22	3rd	Heterosexual	Orthodox	3	4	3	3	4	2	2	4	4	4	4	3	2	2	2	2	3	2	3	4	3	3	4	5	4	3	4	3.33333	2.2	3.33333	4.5	3.66667	3.18519	midwife
		female	23	3rd	Heterosexual	Catholic	3	3	3	3	3	3	3	3	3	3	3	3	4	3	3	3	3	2	4	2	2	3	4	4	4	3	4	3	3.2	2.33333	4	3.66667	3.11111	midwife
		female	22	3rd	Heterosexual	Catholic	3	2	2	2	1	1	1	1	2	2	2	2	2	2	2	2	2	2	2	3	3	3	4	4	2	2	5	1.75	2	3	4.5	2.66667	2.25926	midwife
		female	23	3rd	Heterosexual	Catholic	3	3	3	3	3	3	3	3	3	3	3	3	4	5	2	2	2	3	3	3	3	3	4	4	4	4	4	3	3	3	4	4	3.18519	midwife
		female	23	3rd	Heterosexual	Catholic	3	3	3	3	2	2	2	2	3	4	3	3	4	5	2	2	2	2	4	4	4	5	4	4	4	3	4	2.75	3	4.33333	4	3.66667	3.18519	midwife
		female	22	3rd	Heterosexual	Catholic	3	3	4	3	3	3	2	2	3	3	3	2	2	2	2	2	1	4	2	3	2	3	3	4	3	3	5	2.83333	1.8	2.66667	4.5	3	2.77778	midwife
		female	22	3rd	Heterosexual	Catholic	3	3	4	3	3	3	2	2	2	4	3	3	2	2	2	2	3	2	3	3	3	3	3	4	3	3	4	2.91667	2.2	3	4	3	2.85185	midwife
		female	22	3rd	Heterosexual	Catholic	3	3	3	4	2	3	3	1	2	2	3	3	4	3	2	2	3	2	3	4	4	4	4	4	3	3	4	2.66667	2.8	4	4	3.33333	3	midwife
		female	22	3rd	Heterosexual	Catholic	3	3	4	4	2	3	3	1	2	2	3	3	3	3	3	3	3	3	3	3	3	4	4	4	3	3	4	2.75	3	3.33333	4	3.33333	3.03704	midwife
		female	23	3rd	Heterosexual	Orthodox	2	2	2	2	2	2	2	2	2	2	2	2	3	2	2	2	4	3	3	2	2	4	4	4	4	4	3	2	2.6	2.66667	3.5	4	2.59259	midwife
		female	23	3rd	Heterosexual	Orthodox	2	2	2	2	2	2	2	2	2	2	2	2	3	2	2	2	2	3	3	2	2	4	4	4	4	4	3	2	2.2	2.66667	3.5	4	2.51852	midwife
